# Supplementary material for: First proteomic analysis of the role of lysine acetylation in extensive functions in Solenopsis invicta
Source: PLoS One. 2020 Dec 16;15(12):e0243787. doi: 10.1371/journal.pone.0243787 (PMC7743978; doi:10.1371/journal.pone.0243787)
Supplement: S1 Table — (XLSX) [file pone.0243787.s001.xlsx]

## Sheet: Sheet1
First proteomic analysis of lysine acetylation on extensive functions in Solenopsis invicta Buren
Jingwen Ye, Jun Li*
S1 Table. Lysine acetylation (Kac) proteins of Solenopsis invicta containing different domains
Domain Description	Fisher's exact test p value	Protein accession	Position	Protein names	Score
tRNA synthetase class II core domain (G, H, P, S and T)	0.000622232	E9IDH9	100	AA_TRNA_LIGASE_II domain-containing protein	85.742
Calponin homology (CH) domain	0.018085	E9IDX9	1764	Uncharacterized protein	116.13
Calponin homology (CH) domain	0.018085	E9IDX9	1588	Uncharacterized protein	115.24
Calponin homology (CH) domain	0.018085	E9IDX9	1060	Uncharacterized protein	147.14
Calponin homology (CH) domain	0.018085	E9IDX9	1861	Uncharacterized protein	57.888
Calponin homology (CH) domain	0.018085	E9IDX9	1944	Uncharacterized protein	162.21
Calponin homology (CH) domain	0.018085	E9IDX9	1009	Uncharacterized protein	96.957
Calponin homology (CH) domain	0.018085	E9IDX9	444	Uncharacterized protein	50.819
Calponin homology (CH) domain	0.018085	E9IDX9	1541	Uncharacterized protein	162.59
Calponin homology (CH) domain	0.018085	E9IDX9	1281	Uncharacterized protein	72.327
Calponin homology (CH) domain	0.018085	E9IDX9	1528	Uncharacterized protein	65.404
Calponin homology (CH) domain	0.018085	E9IDX9	1833	Uncharacterized protein	78.932
Calponin homology (CH) domain	0.018085	E9IDX9	176	Uncharacterized protein	82.437
Calponin homology (CH) domain	0.018085	E9IDX9	14	Uncharacterized protein	52.837
Calponin homology (CH) domain	0.018085	E9IDX9	1163	Uncharacterized protein	183
Calponin homology (CH) domain	0.018085	E9IDX9	888	Uncharacterized protein	71.896
Calponin homology (CH) domain	0.018085	E9IDX9	1427	Uncharacterized protein	50.297
Calponin homology (CH) domain	0.018085	E9IDX9	1770	Uncharacterized protein	66.664
Calponin homology (CH) domain	0.018085	E9IDX9	791	Uncharacterized protein	77.072
Calponin homology (CH) domain	0.018085	E9IDX9	415	Uncharacterized protein	82.437
Calponin homology (CH) domain	0.018085	E9IDX9	1639	Uncharacterized protein	55.754
Spectrin repeat	0.0314997	E9IDX9	1764	Uncharacterized protein	116.13
Spectrin repeat	0.0314997	E9IDX9	1588	Uncharacterized protein	115.24
Spectrin repeat	0.0314997	E9IDX9	1060	Uncharacterized protein	147.14
Spectrin repeat	0.0314997	E9IDX9	1861	Uncharacterized protein	57.888
Spectrin repeat	0.0314997	E9IDX9	1944	Uncharacterized protein	162.21
Spectrin repeat	0.0314997	E9IDX9	1009	Uncharacterized protein	96.957
Spectrin repeat	0.0314997	E9IDX9	444	Uncharacterized protein	50.819
Spectrin repeat	0.0314997	E9IDX9	1541	Uncharacterized protein	162.59
Spectrin repeat	0.0314997	E9IDX9	1281	Uncharacterized protein	72.327
Spectrin repeat	0.0314997	E9IDX9	1528	Uncharacterized protein	65.404
Spectrin repeat	0.0314997	E9IDX9	1833	Uncharacterized protein	78.932
Spectrin repeat	0.0314997	E9IDX9	176	Uncharacterized protein	82.437
Spectrin repeat	0.0314997	E9IDX9	14	Uncharacterized protein	52.837
Spectrin repeat	0.0314997	E9IDX9	1163	Uncharacterized protein	183
Spectrin repeat	0.0314997	E9IDX9	888	Uncharacterized protein	71.896
Spectrin repeat	0.0314997	E9IDX9	1427	Uncharacterized protein	50.297
Spectrin repeat	0.0314997	E9IDX9	1770	Uncharacterized protein	66.664
Spectrin repeat	0.0314997	E9IDX9	791	Uncharacterized protein	77.072
Spectrin repeat	0.0314997	E9IDX9	415	Uncharacterized protein	82.437
Spectrin repeat	0.0314997	E9IDX9	1639	Uncharacterized protein	55.754
Proteasome subunit	0.00847678	E9IDY9	205	Proteasome subunit alpha type	88.24
Proteasome subunit	0.00847678	E9IDY9	65	Proteasome subunit alpha type	56.014
Proteasome subunit A N-terminal signature	0.0180169	E9IDY9	205	Proteasome subunit alpha type	88.24
Proteasome subunit A N-terminal signature	0.0180169	E9IDY9	65	Proteasome subunit alpha type	56.014
Hemocyanin, copper containing domain	0.0465526	E9IF51	318	Uncharacterized protein	45.939
Hemocyanin, copper containing domain	0.0465526	E9IF51	29	Uncharacterized protein	77.358
Hemocyanin, all-alpha domain	0.0465526	E9IF51	318	Uncharacterized protein	45.939
Hemocyanin, all-alpha domain	0.0465526	E9IF51	29	Uncharacterized protein	77.358
Hemocyanin, copper containing domain	0.0465526	E9IF52	33	Uncharacterized protein	46.033
Hemocyanin, copper containing domain	0.0465526	E9IF52	1038	Uncharacterized protein	85.716
Hemocyanin, copper containing domain	0.0465526	E9IF52	71	Uncharacterized protein	62.398
Hemocyanin, copper containing domain	0.0465526	E9IF52	250	Uncharacterized protein	72.038
Hemocyanin, copper containing domain	0.0465526	E9IF52	511	Uncharacterized protein	100.07
Hemocyanin, all-alpha domain	0.0465526	E9IF52	33	Uncharacterized protein	46.033
Hemocyanin, all-alpha domain	0.0465526	E9IF52	1038	Uncharacterized protein	85.716
Hemocyanin, all-alpha domain	0.0465526	E9IF52	71	Uncharacterized protein	62.398
Hemocyanin, all-alpha domain	0.0465526	E9IF52	250	Uncharacterized protein	72.038
Hemocyanin, all-alpha domain	0.0465526	E9IF52	511	Uncharacterized protein	100.07
Peptidase M16 inactive domain	0.0325739	E9IFE6	542	Uncharacterized protein	51.531
Peptidase M16 inactive domain	0.0325739	E9IFE6	12	Uncharacterized protein	115.41
Enoyl-CoA hydratase/isomerase family	0.0325739	E9IFF6	165	Uncharacterized protein	206.73
Enoyl-CoA hydratase/isomerase family	0.0325739	E9IFF6	266	Uncharacterized protein	110.9
Enoyl-CoA hydratase/isomerase family	0.0325739	E9IFF6	288	Uncharacterized protein	127.93
Enoyl-CoA hydratase/isomerase family	0.0325739	E9IFF6	107	Uncharacterized protein	72.922
Enoyl-CoA hydratase/isomerase family	0.0325739	E9IFF6	110	Uncharacterized protein	43.306
Proteasome subunit	0.00847678	E9IFI5	187	Proteasome subunit alpha type	66.106
Proteasome subunit A N-terminal signature	0.0180169	E9IFI5	187	Proteasome subunit alpha type	66.106
FAD dependent oxidoreductase	0.00345988	E9IMB3	709	Uncharacterized protein	55.235
FAD dependent oxidoreductase	0.00345988	E9IMB3	870	Uncharacterized protein	85.821
FAD dependent oxidoreductase	0.00345988	E9IMB3	600	Uncharacterized protein	62.327
FAD dependent oxidoreductase	0.00345988	E9IMB3	211	Uncharacterized protein	86.243
FAD dependent oxidoreductase	0.00345988	E9IMB3	548	Uncharacterized protein	138.26
FAD dependent oxidoreductase	0.00345988	E9IMB3	820	Uncharacterized protein	65.933
FAD dependent oxidoreductase	0.00345988	E9IMB3	201	Uncharacterized protein	78.888
FAD dependent oxidoreductase	0.00345988	E9IMB3	768	Uncharacterized protein	142.56
FAD dependent oxidoreductase	0.00345988	E9IMB3	150	Uncharacterized protein	115.79
Aminomethyltransferase folate-binding domain	0.0465526	E9IMB3	709	Uncharacterized protein	55.235
Aminomethyltransferase folate-binding domain	0.0465526	E9IMB3	870	Uncharacterized protein	85.821
Aminomethyltransferase folate-binding domain	0.0465526	E9IMB3	600	Uncharacterized protein	62.327
Aminomethyltransferase folate-binding domain	0.0465526	E9IMB3	211	Uncharacterized protein	86.243
Aminomethyltransferase folate-binding domain	0.0465526	E9IMB3	548	Uncharacterized protein	138.26
Aminomethyltransferase folate-binding domain	0.0465526	E9IMB3	820	Uncharacterized protein	65.933
Aminomethyltransferase folate-binding domain	0.0465526	E9IMB3	201	Uncharacterized protein	78.888
Aminomethyltransferase folate-binding domain	0.0465526	E9IMB3	768	Uncharacterized protein	142.56
Aminomethyltransferase folate-binding domain	0.0465526	E9IMB3	150	Uncharacterized protein	115.79
Glycine cleavage T-protein C-terminal barrel domain	0.0465526	E9IMB3	709	Uncharacterized protein	55.235
Glycine cleavage T-protein C-terminal barrel domain	0.0465526	E9IMB3	870	Uncharacterized protein	85.821
Glycine cleavage T-protein C-terminal barrel domain	0.0465526	E9IMB3	600	Uncharacterized protein	62.327
Glycine cleavage T-protein C-terminal barrel domain	0.0465526	E9IMB3	211	Uncharacterized protein	86.243
Glycine cleavage T-protein C-terminal barrel domain	0.0465526	E9IMB3	548	Uncharacterized protein	138.26
Glycine cleavage T-protein C-terminal barrel domain	0.0465526	E9IMB3	820	Uncharacterized protein	65.933
Glycine cleavage T-protein C-terminal barrel domain	0.0465526	E9IMB3	201	Uncharacterized protein	78.888
Glycine cleavage T-protein C-terminal barrel domain	0.0465526	E9IMB3	768	Uncharacterized protein	142.56
Glycine cleavage T-protein C-terminal barrel domain	0.0465526	E9IMB3	150	Uncharacterized protein	115.79
Calponin homology (CH) domain	0.018085	E9J1R3	274	Uncharacterized protein	119.07
Calponin homology (CH) domain	0.018085	E9J1R3	443	Uncharacterized protein	251.02
Calponin homology (CH) domain	0.018085	E9J1R3	523	Uncharacterized protein	107.08
Calponin homology (CH) domain	0.018085	E9J1R3	679	Uncharacterized protein	119.94
Calponin homology (CH) domain	0.018085	E9J1R3	420	Uncharacterized protein	58.508
Calponin homology (CH) domain	0.018085	E9J1R3	875	Uncharacterized protein	89.359
Calponin homology (CH) domain	0.018085	E9J1R3	767	Uncharacterized protein	88.181
Calponin homology (CH) domain	0.018085	E9J1R3	318	Uncharacterized protein	81.335
Calponin homology (CH) domain	0.018085	E9J1R3	351	Uncharacterized protein	244.74
Calponin homology (CH) domain	0.018085	E9J1R3	64	Uncharacterized protein	52.863
Calponin homology (CH) domain	0.018085	E9J1R3	58	Uncharacterized protein	77.072
Calponin homology (CH) domain	0.018085	E9J1R3	689	Uncharacterized protein	149.57
Calponin homology (CH) domain	0.018085	E9J1R3	201	Uncharacterized protein	196.38
Calponin homology (CH) domain	0.018085	E9J1R3	164	Uncharacterized protein	91.245
Calponin homology (CH) domain	0.018085	E9J1R3	409	Uncharacterized protein	146.58
Calponin homology (CH) domain	0.018085	E9J1R3	791	Uncharacterized protein	101.64
Calponin homology (CH) domain	0.018085	E9J1R3	405	Uncharacterized protein	118.06
Spectrin repeat	0.0314997	E9J1R3	274	Uncharacterized protein	119.07
Spectrin repeat	0.0314997	E9J1R3	443	Uncharacterized protein	251.02
Spectrin repeat	0.0314997	E9J1R3	523	Uncharacterized protein	107.08
Spectrin repeat	0.0314997	E9J1R3	679	Uncharacterized protein	119.94
Spectrin repeat	0.0314997	E9J1R3	420	Uncharacterized protein	58.508
Spectrin repeat	0.0314997	E9J1R3	875	Uncharacterized protein	89.359
Spectrin repeat	0.0314997	E9J1R3	767	Uncharacterized protein	88.181
Spectrin repeat	0.0314997	E9J1R3	318	Uncharacterized protein	81.335
Spectrin repeat	0.0314997	E9J1R3	351	Uncharacterized protein	244.74
Spectrin repeat	0.0314997	E9J1R3	64	Uncharacterized protein	52.863
Spectrin repeat	0.0314997	E9J1R3	58	Uncharacterized protein	77.072
Spectrin repeat	0.0314997	E9J1R3	689	Uncharacterized protein	149.57
Spectrin repeat	0.0314997	E9J1R3	201	Uncharacterized protein	196.38
Spectrin repeat	0.0314997	E9J1R3	164	Uncharacterized protein	91.245
Spectrin repeat	0.0314997	E9J1R3	409	Uncharacterized protein	146.58
Spectrin repeat	0.0314997	E9J1R3	791	Uncharacterized protein	101.64
Spectrin repeat	0.0314997	E9J1R3	405	Uncharacterized protein	118.06
Proteasome subunit	0.00847678	E9IBI4	176	Proteasome subunit alpha type	80.128
Proteasome subunit A N-terminal signature	0.0180169	E9IBI4	176	Proteasome subunit alpha type	80.128
