# Supplementary material for: First proteomic analysis of the role of lysine acetylation in extensive functions in Solenopsis invicta
Source: PLoS One. 2020 Dec 16;15(12):e0243787. doi: 10.1371/journal.pone.0243787 (PMC7743978; doi:10.1371/journal.pone.0243787)
Supplement: S2 Table — (XLSX) [file pone.0243787.s002.xlsx]

## Sheet: Sheet1
First proteomic analysis of lysine acetylation on extensive functions in Solenopsis invicta Buren
Jingwen Ye, Jun Li*
S2 Table. Lysine acetylation (Kac) proteins of Solenopsis invicta with different degree in the protein-protein interaction networks
ID	Degree	No.Sites	Protein accession	Position	Protein names
13	186	3	E9IXN4	1226	Uncharacterized protein
97	150	4	E9J1P1	254	Ribosomal_L18_c domain-containing protein
58	140	2	E9IA24	431	Uncharacterized protein
72	128	1	E9IEG2	70	S4 RNA-binding domain-containing protein
83	128	3	E9IZD2	59	Uncharacterized protein
55	126	1	E9J5Z4	52	S4 RNA-binding domain-containing protein
138	126	3	E9IP06	21	Ribosomal_L2_C domain-containing protein
207	126	1	E9IDH6	173	Ribosomal_S10 domain-containing protein
2	122	1	E9JDA4	180	Uncharacterized protein
26	122	2	E9ID80	92	Uncharacterized protein
178	122	1	E9IYP4	160	Ribosomal protein L15
212	120	1	E9IB66	59	Ribosomal_S7 domain-containing protein
24	118	2	E9J8I2	125	KH type-2 domain-containing protein
151	116	3	E9JB57	35	Tr-type G domain-containing protein
173	116	2	E9IGW6	36	Ribosomal_L18A domain-containing protein
10	112	1	E9IDF0	205	Uncharacterized protein
74	112	1	E9J7L4	57	Ribosomal_S7 domain-containing protein
20	110	1	D3KCZ2	33	Ribosomal protein S29 isoform A
79	110	1	E9IQB6	103	60S ribosomal protein L13 (Fragment)
81	110	1	E9IL97	276	S5 DRBM domain-containing protein
87	110	2	E9J9H0	52	Ribosomal_S17_N domain-containing protein
118	110	1	E9IFK4	267	S5 DRBM domain-containing protein
205	110	2	E9ILL1	60	Uncharacterized protein
104	108	1	E9IUR4	163	Ribosomal_L18e/L15P domain-containing protein
190	108	1	E9ID71	32	Uncharacterized protein
193	108	2	E9J5K3	77	KOW domain-containing protein
25	106	1	D3KCZ9	159	40S ribosomal protein S7
48	106	2	E9JAN5	86	Citrate synthase (Fragment)
78	106	1	E9JDA7	120	Ribosomal_L6e_N domain-containing protein
187	106	2	E9J1U3	182	Uncharacterized protein
42	104	1	E9JBD2	76	Uncharacterized protein
89	104	1	D3KCZ7	27	Ribosomal protein S28e
139	104	1	E9ITT7	32	S10_plectin domain-containing protein
30	102	1	E9I9N8	189	Eukaryotic translation initiation factor 3 subunit I
164	102	1	E9I9K9	80	Ribosomal_L7Ae domain-containing protein
22	100	1	E9J6J4	11	Uncharacterized protein
73	100	1	E9IIL0	16	Uncharacterized protein
75	100	1	E9IIU5	75	Uncharacterized protein
112	100	8	E9IT62	371	Malate dehydrogenase
33	98	1	E9ILT7	27	TRASH domain-containing protein
68	98	1	E9IR13	20	Uncharacterized protein
126	98	3	E9ILC2	871	Trifunctional purine biosynthetic protein adenosine-3
182	98	1	E9I9Q0	185	Ribosomal_L16 domain-containing protein
183	98	2	E9I8Z1	136	Ribosomal_L7Ae domain-containing protein
52	96	2	E9J8E6	217	Tr-type G domain-containing protein
159	94	1	E9IKU2	66	60S ribosomal protein L36
218	92	1	E9IAN3	48	eRF1_3 domain-containing protein
211	90	1	E9IAX3	71	Ribosomal_L14e domain-containing protein
217	90	4	E9ILN0	25	Elongation factor 1-alpha
35	86	2	E9J122	252	Uncharacterized protein
119	86	1	E9J042	83	TCTP domain-containing protein
163	86	1	E9IQN4	144	Tyrosine--tRNA ligase
40	84	2	E9IJD5	104	eIF-5a domain-containing protein
134	84	1	E9JCD2	83	Ribosomal_L18e/L15P domain-containing protein
107	82	2	E9J891	265	Glucose-6-phosphate isomerase
197	78	5	E9I894	383	Uncharacterized protein
8	76	8	E9IH53	104	Uncharacterized protein
133	76	13	E9J3G5	252	ATP synthase subunit alpha
80	74	1	E9IGN8	326	T-complex protein 1 subunit delta
143	74	1	E9JC48	37	Transcription factor BTF3
165	74	4	E9IJZ3	74	ATP synthase subunit gamma
77	72	8	E9J1L4	32	CoA_binding domain-containing protein
27	70	1	E9I937	118	ATP-synt_DE_N domain-containing protein
82	70	2	E9I9W5	296	Cytochrome c domain-containing protein
38	68	1	E9IM51	73	Acyl carrier protein
129	68	2	E9IFT3	158	Uncharacterized protein
37	66	1	E9IK56	104	Uncharacterized protein
198	64	1	E9IQ54	176	T-complex protein 1 subunit eta
67	62	15	E9J7N3	333	Aconitate hydratase, mitochondrial
111	62	12	E9IVN8	197	Dihydrolipoyl dehydrogenase
36	60	1	E9J0V0	10	Uncharacterized protein
99	60	3	E9IZU5	205	Aldedh domain-containing protein
150	60	1	E9IX00	243	tRNA-synt_1c domain-containing protein
215	60	8	E9IGT7	152	Iso_dh domain-containing protein
127	58	1	E9IPQ6	76	Uncharacterized protein
166	58	1	E9J940	88	Cytochrome c oxidase subunit 6A, mitochondrial
196	58	3	E9IW66	281	Epimerase domain-containing protein
43	56	6	E9IJ45	84	Uncharacterized protein
95	56	5	E9INR1	281	Lipoyl-binding domain-containing protein
39	54	4	E9IUH0	384	NADH dehydrogenase
49	54	2	E9IAB9	148	Uncharacterized protein
135	54	1	E9JCX7	89	S1-like domain-containing protein
136	54	2	E9IZA2	63	Succinate dehydrogenase
147	54	1	E9J4P9	52	SRP9-21 domain-containing protein
191	54	3	E9IMF1	90	Uncharacterized protein
44	52	6	E9IUG2	136	Phosphoglycerate kinase
62	52	11	E9IDB6	365	Isocitrate dehydrogenase
117	52	10	E9IPU8	104	Glucose-6-phosphate 1-dehydrogenase
213	52	2	E9IPE8	104	Uncharacterized protein
11	50	2	E9IXS2	50	Uncharacterized protein
84	50	2	E9IXS1	173	Uncharacterized protein
137	50	8	E9IDD8	185	Aspartate aminotransferase
15	48	6	E9IA56	233	Catalase domain-containing protein
66	48	4	E9IQS1	212	Isocitrate dehydrogenase [NAD] subunit, mitochondrial
69	48	3	E9IS98	1211	Glutamine amidotransferase type-2 domain-containing protein
153	48	1	E9IDR7	34	Uncharacterized protein
219	48	2	E9IPS2	6	Uncharacterized protein
45	46	1	E9IF18	71	Uncharacterized protein
70	46	3	E9J0F3	412	Uncharacterized protein
23	44	1	E9J743	155	Uncharacterized protein
59	44	1	E9IYX5	951	Eukaryotic translation initiation factor 3 subunit A
202	44	11	E9IEU1	954	Uncharacterized protein
18	42	3	E9J2S7	487	Pyruvate kinase
91	42	9	E9IPG3	84	ELFV_dehydrog domain-containing protein
34	40	1	E9I962	293	Uncharacterized protein
102	40	1	E9IM02	318	Uncharacterized protein
106	40	1	E9IQF6	37	Uncharacterized protein
110	40	1	E9J9K7	39	Lipoyl-binding domain-containing protein
206	40	2	E9IPM9	439	Serine hydroxymethyltransferase
31	38	6	E9IA80	447	Fructose-bisphosphate aldolase
60	38	1	E9IAT1	74	Aspartate aminotransferase
64	38	2	E9J8E7	128	GTP-binding nuclear protein
114	38	1	E9ITR0	24	Uncharacterized protein
128	38	3	E9IEB5	210	Uncharacterized protein
152	38	7	E9IMV1	482	Succinate dehydrogenase (quinone)
7	36	4	E9IRS5	359	Iso_dh domain-containing protein
94	36	19	E9J5Z1	1028	Transket_pyr domain-containing protein
98	36	1	E9ISA6	357	Lysine--tRNA ligase
121	36	2	D3KCZ6	43	Cytochrome c oxidase subunit Vib
184	36	4	E9IKN9	271	RRF domain-containing protein
4	34	7	E9IU67	92	Histone H4
156	34	1	E9IEV2	44	AAA domain-containing protein
168	34	4	E9IG44	112	Uncharacterized protein
46	32	1	E9IRQ3	89	Uncharacterized protein
93	32	2	E9JAR7	119	Pyruvate carboxyltransferase domain-containing protein
157	32	1	E9ID92	941	Uncharacterized protein
214	32	6	E9IWC8	595	Succinate-CoA ligase subunit beta
51	30	2	E9IW09	128	Dihydrolipoamide acetyltransferase component of pyruvate dehydrogenase complex
155	30	2	E9I9P3	333	Adenylosuccinate synthetase
17	28	1	E9IFI5	187	Proteasome subunit alpha type
41	28	2	E9IDY9	205	Proteasome subunit alpha type
61	28	1	E9IU97	15	FBPase domain-containing protein
90	28	5	E9JB76	35	Pyruvate dehydrogenase E1 component subunit alpha
113	28	6	E9IFE7	362	Uncharacterized protein
177	28	1	E9J9Y4	53	eIF2B_5 domain-containing protein
200	28	3	E9JB54	291	3-hydroxy-3-methylglutaryl coenzyme A synthase
203	28	10	E9IL65	248	Uncharacterized protein
210	28	3	E9J3P4	97	Uncharacterized protein
29	26	7	E9IHL6	130	Phosphoglycerate mutase
85	26	2	E9IQB5	702	Uncharacterized protein
140	26	2	E9IZB2	73	GrpE protein homolog
175	26	2	E9IWP8	71	Uncharacterized protein
176	26	1	E9IX68	79	tRNA-synt_2b domain-containing protein
186	26	1	E9J0Z2	262	Aldedh domain-containing protein
204	26	3	E9J3I5	56	Uncharacterized protein
209	26	5	E9INY0	398	Uncharacterized protein
216	26	1	E9ILL7	462	MGS domain-containing protein
65	24	1	E9IDA8	231	T-complex protein 1 subunit gamma
103	24	2	E9I9J8	192	Uncharacterized protein
125	24	1	E9IPS8	158	WD_REPEATS_REGION domain-containing protein
131	24	1	E9J833	236	AA_TRNA_LIGASE_II_ALA domain-containing protein
145	24	1	E9J398	55	Elongation factor Ts
100	22	1	E9ILY2	316	Uncharacterized protein
124	22	4	E9IT38	375	AA_TRNA_LIGASE_II domain-containing protein
169	22	1	E9ICA6	430	tRNA-synt_1g domain-containing protein
180	22	3	E9J576	137	Aamy domain-containing protein
192	22	1	E9IKN3	668	AA_TRNA_LIGASE_II domain-containing protein
194	22	4	E9ILW4	456	Clathrin-link domain-containing protein
16	20	2	E9IWN0	46	Proteasome subunit alpha type
63	20	1	E9IWH1	80	Density-regulated protein
101	20	1	E9IDT3	555	Beta_elim_lyase domain-containing protein
116	20	1	E9J7P1	36	Uncharacterized protein
171	20	3	E9IUS3	59	Nucleoside diphosphate kinase
195	20	1	E9IIN7	177	Aminomethyltransferase
6	18	1	E9ITG2	159	RF_PROK_I domain-containing protein
19	18	2	E9IFZ2	86	Ferrochelatase
32	18	1	E9IFT6	85	ADF-H domain-containing protein
109	18	2	E9J1I6	75	Aldedh domain-containing protein
115	18	6	E9ILQ9	200	Uncharacterized protein
158	18	1	E9JD81	92	zf-Tim10_DDP domain-containing protein
161	18	1	E9IM01	41	G domain-containing protein
172	18	1	E9J067	336	Inosine-5'-monophosphate dehydrogenase
0	16	2	E9IXM7	238	Uncharacterized protein
3	16	5	E9JCP9	116	Uncharacterized protein
12	16	1	E9IXY8	235	RuvB-like helicase
56	16	7	E9JCP6	246	Uncharacterized protein
88	16	3	E9IVA9	144	Uncharacterized protein
92	16	1	E9IHC3	304	Glutamine amidotransferase type-1 domain-containing protein
122	16	2	E9I8G6	327	Uncharacterized protein
142	16	3	E9J3Q2	472	Uncharacterized protein
185	16	6	E9IT23	52	Uncharacterized protein
188	16	3	E9IQP9	206	PHB domain-containing protein
201	16	4	E9IMA9	50	AIRC domain-containing protein
123	14	1	E9IEC9	24	CTP_transf_like domain-containing protein
132	14	2	E9ILG4	162	W2 domain-containing protein
53	12	1	E9J3W2	147	Uroporphyrinogen_deCOase domain-containing protein
57	12	2	E9J4I9	97	PHB domain-containing protein
96	12	7	E9I9M1	728	AAA domain-containing protein
141	12	5	E9IHP3	92	Malic enzyme
14	10	1	E9J0U1	163	Uncharacterized protein
71	10	1	E9J902	152	Uncharacterized protein
76	10	6	E9J060	1209	Uncharacterized protein
105	10	1	E9IDH9	100	AA_TRNA_LIGASE_II domain-containing protein
130	10	2	E9IEE9	11	Uncharacterized protein
154	10	1	E9JC37	369	SRP54 domain-containing protein
9	8	1	E9J9T3	50	Uncharacterized protein
28	8	1	E9IC80	721	Uncharacterized protein
86	8	1	E9IW97	211	MHD domain-containing protein
148	8	1	E9JC03	173	Uncharacterized protein
149	8	1	E9IFP4	501	AAA domain-containing protein
170	8	1	E9JC38	63	Uncharacterized protein
174	8	3	E9IYQ6	92	DAO domain-containing protein
189	8	10	E9IT55	540	Uncharacterized protein
208	8	4	E9J4D7	161	PKS_AT domain-containing protein
1	6	2	E9ID94	190	Uncharacterized protein
21	6	4	E9ILD4	90	Uncharacterized protein
50	6	2	E9IS93	141	Uncharacterized protein
108	6	1	E9II25	371	Uncharacterized protein
120	6	1	E9J7F6	255	Protein kinase domain-containing protein
144	6	2	E9INX1	159	PHB domain-containing protein
160	6	2	E9IBV6	418	Adenosylhomocysteinase
167	6	1	E9ILS8	293	Pyrroline-5-carboxylate reductase
179	6	1	E9JAX6	138	Amidohydro-rel domain-containing protein
181	6	3	E9J624	204	Uncharacterized protein
47	4	3	E9IMM3	89	Uncharacterized protein
146	4	11	B3VUH4	32	Arginine kinase
162	4	2	E9IM03	84	Uncharacterized protein
199	4	2	E9IFA0	123	Uncharacterized protein
5	2	1	E9J6L7	56	Uncharacterized protein
54	2	1	E9JB70	278	Uncharacterized protein
