# Supplementary material for: First proteomic analysis of the role of lysine acetylation in extensive functions in Solenopsis invicta
Source: PLoS One. 2020 Dec 16;15(12):e0243787. doi: 10.1371/journal.pone.0243787 (PMC7743978; doi:10.1371/journal.pone.0243787)
Supplement: S1 Dataset — (XLSX) [file pone.0243787.s004.xlsx]

## Sheet: statistics
Peptide length	Number of peptides	Number of modification sites per protein	Number of proteins
8	124	1	562	562
9	194	2	168	336
10	272	3	97	291
11	351	4	61	244
12	380	5	31	155
13	409	6	14	84
14	372	7	16	112
15	342	8	10	80
16	308	9	6	54
17	246	10	7	70
18	182	11	4	44
19	125	12	1	12
20	96	13	2	26
21	69	14	1	14
22	57	15	2	30
23	42	16	1	16
24	33	17	2	34
25	24	18	1	18
26	25	19	1	19
27	15	20	1	20
28	15	34	1	34
29	7	35	1	35
30	4	41	1	41
31	10	56	1	56
32	5		992	2387	0.566532
33	6
				2.40625
Table 1. MS/MS spectrum database search analysis summary
Total spectrums	Matched spectrums	Peptides	Modified peptides	Identified proteins	Identified sites
22117	4064 (18.4%)	3174	2350	992	2387

## Sheet: Sites
Amino	-10	-9	-8	-7	-6	-5	-4	-3	-2	-1	K	1	2	3	4	5	6	7	8	9	10
A	1.17	4.64	4.48	5	5	2.47	4.14	3.04	3.31	3.35	0	-1.82	0.09	2.62	1	2.12	5	2.34	1.62	2.38	1.78
C	-1.03	0	-2.8	-0.4	0.27	0.37	2.78	0.16	-1.07	-0.49	0	-2.3	-0.35	1.15	0.15	1.25	0.31	-0.27	-0.35	-0.7	-1.77
D	0.94	-0.12	0.69	0.3	0.77	0.09	1.87	2.55	0.93	1.27	0	0.67	2.18	1.96	0.62	0.41	0.73	1.13	1.06	0.8	-0.41
E	0.62	0	0.36	0.19	0.32	0.3	2.05	1.56	2.31	0.1	0	-5	2.02	0.49	3.49	2.03	0.44	-0.43	0.49	0.22	-3.13
F	-0.43	-0.43	-0.37	-0.34	-0.33	-0.69	-0.38	-0.13	-0.04	1.26	0	5	0.1	-0.85	0.11	-1.1	-1.74	-0.6	0.9	-1.26	-0.72
G	5	2	4.03	3.02	3.51	2.92	5	2.76	5	5	0	0	2.33	2.92	2.98	5	5	2.59	4.15	1.87	5
H	0.08	0.83	0.65	-0.61	2.4	4.13	5	3.48	5	3.17	0	5	1.27	3.76	2.2	0.14	0.82	1.37	-0.14	0.47	-0.62
I	-1.85	-0.33	-0.15	-1.38	-0.65	-0.11	-2.37	-0.47	0.11	-0.5	0	-5	0.23	-0.18	-0.12	-0.13	-0.17	-0.62	-1.46	-0.64	-0.05
K	2.16	0.8	2.77	0.4	-0.13	-1.44	-1.64	-2.32	-5	-5	0	0.82	0.11	-2.89	-1.81	0.08	-0.03	1.32	2.66	1.66	1.24
L	-0.7	0.03	-1.13	-0.43	-0.68	-0.11	-3.58	-0.71	-3.35	-2.93	0	-5	-2.67	-1.29	-1.44	-2.23	-0.18	-0.83	-1.34	-0.96	0.47
M	0.74	0.2	0.79	0.21	-0.43	-1.6	0	-0.91	0.1	-0.85	0	-5	-1.02	0.15	-0.21	-0.46	-0.49	-1.47	-0.29	-0.05	0.11
N	-2.06	-1.43	-0.75	-1.71	-2.37	-0.17	-2.2	-3.12	-2.05	0.24	0	0.59	-0.95	-1.52	-2.97	-1.8	-1.93	0.15	-2.26	-0.86	-1.48
P	-0.56	-0.6	-1.47	0.33	-0.06	0.53	0.84	2.91	-0.2	1.78	0	-0.66	-3.41	-0.32	1.41	0.14	-0.08	-0.17	0.27	-0.19	-0.24
Q	-0.08	-0.31	-0.15	0.58	0.2	2.46	-0.17	0.14	1.62	0.4	0	-4.61	0.25	1.7	-0.14	-0.27	-0.06	0.45	-0.34	0.06	-0.71
R	2.31	1.37	0.82	0.1	-1.28	-3.02	-5	-5	-5	-5	0	0.57	2.45	-0.45	0.05	-0.1	0.68	0.89	0.23	2.65	1.35
S	-3.43	-2.03	-5	-1.07	-1.73	-1.98	-1.51	-1.97	-0.95	-0.75	0	0.62	-2.88	-3.06	-1.25	-0.74	-5	-3.06	-1	-2.18	-0.77
T	-0.14	-0.25	-0.34	-0.42	0	0.1	0	-0.16	0.16	3.84	0	1.3	-0.87	0.14	-0.78	-1.1	-0.79	-0.54	-0.35	-1.26	-1.69
V	0.05	0.27	0.37	0.71	0.22	-0.14	0.08	0.46	0.29	-0.4	0	-2.15	0.2	0.6	0.48	0.66	0.27	0.1	-0.03	0.22	3.44
W	0.75	-0.89	-0.16	-0.67	-0.26	-0.78	0	0.17	0	0	0	4.54	0.36	-0.33	0	-0.12	-0.12	-0.27	-0.66	0.45	-0.22
Y	0.2	0.58	-0.14	0	-0.2	0.85	0.14	0.07	0.85	5	0	5	1.17	0.17	-0.02	0.45	0.04	0.4	0.17	0	0.48
							Motif Logo				Motif	Motif Score	Foreground		Background		Fold Increase
													Matches	Size	Matches	Size
											xxxxxxxxxx_K_Hxxxxxxxxx	16.00	212	2387	7459	299582	3.6
											xxxxxxxxxx_K_Yxxxxxxxxx	16.00	210	2175	10420	292123	2.7
											xxxxxxxxxG_K_xxxxxxxxxx	11.34	174	1965	14411	281703	1.7
											xxxxxxxxxY_K_xxxxxxxxxx	9.64	110	1791	8585	267292	1.9
											xxxxxxxxxx_K_Fxxxxxxxxx	8.09	107	1681	9129	258707	1.8
											xxxxxxxxxT_K_xxxxxxxxxx	6.82	147	1574	15012	249578	1.6
											xxxxxxxxxx_K_Wxxxxxxxxx	6.39	40	1427	2675	234566	2.5

## Sheet: GO classification
GO Terms Level 1	GO Terms Level 2	No. of Protein
Biological Process	cellular metabolic process	374
	organic substance metabolic process	370
	primary metabolic process	345
	nitrogen compound metabolic process	301
	cellular component organization	218
	anatomical structure development	217
	regulation of biological process	201
	biosynthetic process	157
	anatomical structure morphogenesis	135
	regulation of biological quality	121
	cellular component biogenesis	119
	establishment of localization	99
	response to chemical	90
	catabolic process	87
	other	293
Cellular Component	intracellular	498
	intracellular organelle	405
	membrane-bounded organelle	332
	non-membrane-bounded organelle	146
	organelle lumen	108
	catalytic complex	77
	organelle membrane	70
	ribonucleoprotein complex	69
	envelope	60
	cell periphery	59
	membrane protein complex	54
	plasma membrane	51
	other	212
Molecular Function	protein binding	150
	organic cyclic compound binding	114
	heterocyclic compound binding	113
	hydrolase activity	92
	oxidoreductase activity	78
	transferase activity	77
	ion binding	44
	structural constituent of ribosome	41
	ligase activity	27
	transmembrane transporter activity	24
	lyase activity	22
	small molecule binding	21
	macromolecular complex binding	20
	other	115

## Sheet: Subcellular location prediction
Subcellular Location	No. of Protein
cytoplasm	443
mitochondria	166
nucleus	156
extracellular	110
plasma membrane	43
cytoplasm,nucleus	36
other	38
>sp|P35775|VA2_SOLIN Venom allergen 2 OS=Solenopsis invicta OX=13686 PE=1 SV=1
MKSFVLATCLLGFAQIIYADNKELKIIRKDVAECLRTLPKCGNQPDDPLARVDVWHCAMAKRGVYDNPDPAVIKERSMKMCTKIITDPANVENCKKVASRCVDRETQGPKSNRQKAVNIIGCALRAGVAETTVLARKK
Venom allergen Soli 2: LKIIRKDVAECLRTLPKCGNQP……HCAMAKRGVYDNPDPAVIKERSMKMCTKIITDPANVENCKKVASR……ETQGPKSNRQK
Venom allergen Soli 3: DAIVNKHNELR……TSSSGKNKSTP……QIVWAKTTKIGCGRIMFKEPDNW
Venom allergen Soli 4: GIFTPKGVNTKQYINYCEKTA

## Sheet: GO enrichment
GO Terms Level 1	GO Terms Description	GO Terms Level	GO Terms ID	Mapping	Background	All Mapping	All Background	Fold Enrichment	Fisher' exact test P value	#NAME?	Related Protein
Molecular Function	structural constituent of ribosome	2	GO:0003735	41	116	532	5052	3.36	1.98386e-12	11.7	E9ID80 E9J5K3 E9J0U1 E9IP06 E9J8I2 E9IQB6 E9J6J4 E9ID71 E9IDH6 E9IZD2 D3KCZ7 E9IIL0 E9IFK4 E9IB66 E9JCD2 E9JDA4 E9IYP4 E9I9Q0 E9I9K9 E9IAX3 E9J9H0 E9J1U3 E9IUR4 E9IDF0 E9I8Z1 E9ILL1 E9IGW6 E9IEG2 D3KCZ9 E9JBD2 E9IR13 E9IIU5 E9JDA7 E9ILT7 E9IKU2 E9IL97 E9J1P1 E9J7L4 D3KCZ2 E9J5Z4 E9IAB9
	oxidoreductase activity	2	GO:0016491	78	354	532	5052	2.09	9.36042e-11	10.03	E9IE30 E9J3K1 E9J3Q9 E9IPG3 E9ID65 E9IC80 E9IUF8 D3KCZ6 E9IRW6 E9J624 E9ID41 E9IPU8 E9IY68 E9J5Z1 E9ILQ9 E9IKB9 E9IG96 E9J2Z1 E9IMV1 E9JD92 E9J067 E9IZ05 E9J0Z2 E9IWM5 E9IDB6 E9IX38 E9IS98 E9J1P4 E9IVD9 E9ILT3 E9IF70 E9IID9 E9IB67 E9IZU5 E9J2E8 E9IIF5 E9IWZ0 E9IGT7 E9IZQ4 E9IQS1 E9IH01 E9IEU0 Q6X4T7 E9IWI6 E9IIE2 E9IID8 E9II51 E9IG44 E9IDX6 E9JCB1 E9IVN8 E9J3I3 E9IK26 E9IHP3 E9IW66 E9ILW1 E9IPE8 …
	actin binding	4	GO:0003779	38	138	532	5052	2.61	3.80351e-08	7.42	E9IL65 E9IL68 E9IS90 E9IZW1 E9I8D6 E9J326 E9IYY2 E9J1R3 E9J650 E9IJV2 E9J2P3 E9IL66 E9IL70 E9ILW0 E9IEE0 E9IZW3 E9IR81 E9J5Z6 E9J8L4 E9IZE7 E9JDA5 E9IFT6 E9IH28 E9IH24 E9IDY1 E9J5Z7 E9IWR8 E9IDX9 E9J4X7 E9JDA6 E9IRK8 E9IZW5 E9IH26 E9IH25 E9IEL8 E9IED9 E9IRL0 E9IH29
	RNA binding	4	GO:0003723	76	403	532	5052	1.79	2.3628e-07	6.63	E9IEC7 E9INE1 E9IAB5 E9J1W8 E9IXS1 E9J398 E9J5K3 E9ILN0 E9JC37 E9IDH9 E9IP06 E9ITG2 E9IQB6 E9IQN4 E9IWP8 E9IF80 E9IZD2 E9ICV9 D3KCZ7 E9ICW1 E9IYX5 E9IIL0 E9I9K9 E9IEB5 E9IWH1 E9ITL0 E9IUR4 E9IDF0 E9IRX0 E9I8Z1 E9IEG2 E9IPS8 E9JBD2 E9I965 E9IRT0 E9J8E6 E9J9Y4 E9IS93 E9ILT7 E9IKU2 E9IVU6 E9IA24 E9J1P1 E9J7L4 E9IIK8 E9J833 E9J655 E9IAN3 E9JCX7 E9J361 E9IS13 E9ID92 E9IEE9 E9IBJ7 E9I9N8 E9IB66 E9IYP4 …
	oxidoreductase activity, acting on NAD(P)H	3	GO:0016651	16	33	532	5052	4.6	2.98675e-07	6.52	E9IE30 E9IZ23 E9IZ62 E9J3Q9 E9IPQ6 E9J1P4 E9IW66 E9J5Y5 E9ILT3 E9IUF8 E9II51 E9IPE8 E9IVN8 E9IUH0 E9IB67 E9IH01
	NADH dehydrogenase activity	4	GO:0003954	13	24	532	5052	5.14	1.32984e-06	5.88	E9IE30 E9IZ23 E9IZ62 E9IPQ6 E9J1P4 E9IW66 E9J5Y5 E9ILT3 E9IUF8 E9IPE8 E9IUH0 E9IB67 E9IH01
	carbon-oxygen lyase activity	3	GO:0016835	11	22	532	5052	4.75	3.03308e-05	4.52	E9IP13 E9IWP8 E9IJ45 E9IA19 E9J6B1 E9JA11 E9J7N3 E9IFF6 E9ILV8 E9J8I2 E9J288
	ligase activity	2	GO:0016874	27	111	532	5052	2.31	5.67444e-05	4.25	E9IE44 E9IXN4 E9ICA6 E9IX68 E9J833 E9IWC8 E9INK5 E9ICU5 E9IGM1 E9I9P3 E9IT38 E9IHC3 E9IQB5 E9ILY2 E9IRQ3 E9IQN4 E9IZW6 E9IX00 E9ILQ9 E9JDE7 E9IEU1 E9IMA9 E9J1L4 E9II25 E9IKN3 E9I8S2 E9ISA6
Cellular Component	cytoplasmic part	3	GO:0044444	347	2174	544	5482	1.61	7.25944e-33	32.14	E9IMF1 E9IPG3 E9INK5 E9ID65 E9IFE7 E9IWA3 E9IAZ1 E9ISW8 E9IUF8 E9IQ54 E9IRW6 E9J058 E9IMZ5 E9IDH9 E9IY68 E9IZW6 E9J8E7 E9J5Z1 E9IZM2 E9IXS2 E9IW97 E9IW75 E9IKN3 E9J9K7 E9IDK9 E9I9K9 E9JD92 E9IU97 E9IWH1 E9IDR7 E9J7J4 E9IDB6 E9IT51 E9IVA9 E9IP36 E9J8K4 E9IEG2 E9ILT3 E9J8I9 E9IQF6 E9IM18 E9J5Z7 E9IER6 E9IA27 E9JD97 E9J122 E9IZQ4 E9ILA5 E9IEU0 E9J2S7 E9IY54 E9IWI6 E9ID80 E9JCX7 E9IGM1 E9IJI2 E9IP43 …
	mitochondrial matrix	4	GO:0005759	44	116	544	5482	3.82	3.7446e-15	14.43	E9ICA6 E9J3K1 E9IPG3 E9IM03 E9J4W9 E9J398 E9IRW6 E9IW52 E9IQB5 E9J0U1 E9IVN8 E9IDX6 E9IG44 E9ITG2 E9IZW6 E9IPF6 E9J5Z1 E9IG96 E9JAR7 E9IDD8 E9J923 E9J9K7 E9JCD2 E9IFF6 E9JAN5 E9IAT1 E9IRV4 E9J1P2 E9ISX8 E9IF70 E9I8U4 E9J288 E9J4X1 E9IMB3 E9IZB2 E9JCJ3 E9IEU1 E9J1L4 E9J7L4 E9INR1 E9I891 E9I894 E9IQS1 E9IAB9
	cytosolic ribosome	5	GO:0022626	37	78	544	5482	4.78	5.32907e-14	13.27	E9ID80 E9J5K3 E9IP06 E9J8I2 E9IQB6 E9J6J4 E9ID71 E9IDH6 E9IZD2 D3KCZ7 E9IIL0 E9IFK4 E9IB66 E9JDA4 E9IYP4 E9I9Q0 E9I9K9 E9IAX3 E9J9H0 E9J1U3 E9IUR4 E9IDF0 E9I8Z1 E9ILL1 E9IGW6 E9IEG2 D3KCZ9 E9JBD2 E9IR13 E9IIU5 E9JDA7 E9ILT7 E9IKU2 E9IL97 E9J1P1 D3KCZ2 E9J5Z4
	ribosomal subunit	3	GO:0044391	42	125	544	5482	3.39	2.45692e-13	12.61	E9ID80 E9J5K3 E9J0U1 E9IP06 E9ITG2 E9J8I2 E9IQB6 E9J6J4 E9ID71 E9IDH6 E9IZD2 D3KCZ7 E9IIL0 E9IFK4 E9IB66 E9JCD2 E9JDA4 E9I9Q0 E9IYP4 E9I9K9 E9IAX3 E9J9H0 E9J1U3 E9IUR4 E9IDF0 E9I8Z1 E9ILL1 E9IGW6 D3KCZ9 E9IEG2 E9JBD2 E9IR13 E9IIU5 E9JDA7 E9ILT7 E9IKU2 E9IL97 E9J1P1 E9J7L4 D3KCZ2 E9J5Z4 E9IAB9
	myofibril	5	GO:0030016	35	89	544	5482	3.96	7.93032e-13	12.1	E9IM19 E9IL65 E9IL68 E9J5Z6 E9IR81 E9IZW1 E9IQN0 E9IB48 E9IWA3 E9IIE2 E9IXR9 E9IH28 E9IID9 E9J1R3 E9IM18 E9IH24 E9J5Z7 E9IB46 E9IHL6 E9IIZ5 E9IUG2 E9IZW5 E9J217 E9IH26 E9IID7 E9IL66 E9IA80 E9J4K4 E9IL70 E9IH25 E9IED9 E9IEE0 E9IW14 E9IH29 E9IZW3
	cytosolic large ribosomal subunit	5	GO:0022625	23	41	544	5482	5.65	2.18279e-12	11.66	E9IUR4 E9IDF0 E9I8Z1 E9IGW6 E9JBD2 E9IR13 E9IIU5 E9J5K3 E9JDA7 E9IP06 E9IQB6 E9J6J4 E9ILT7 E9IKU2 E9IZD2 E9IIL0 E9J1P1 E9I9Q0 E9IYP4 E9JDA4 E9IAX3 E9I9K9 E9J1U3
	cytosolic part	4	GO:0044445	44	139	544	5482	3.19	2.2613e-12	11.65	E9ID80 E9IQ54 E9J5K3 E9IP06 E9J8I2 E9IQB6 E9IM02 E9J6J4 E9ID71 E9IDH6 E9IZD2 D3KCZ7 E9I962 E9IIL0 E9IFK4 E9IB66 E9JDA4 E9I9Q0 E9IYP4 E9I9K9 E9IAX3 E9J0V0 E9J9H0 E9J1U3 E9IUR4 E9IDF0 E9I8Z1 E9IGN8 E9ILL1 E9IGW6 D3KCZ9 E9IEG2 E9JBD2 E9IR13 E9IIU5 E9JDA7 E9ILT7 E9IKU2 E9IDA8 E9IL97 E9J1P1 E9IK37 D3KCZ2 E9J5Z4
	mitochondrion	4	GO:0005739	149	582	544	5482	2.58	3.22309e-12	11.49	E9IMF1 E9IM51 E9IPD9 E9IPM9 E9IPG3 E9IFE7 E9ISW8 E9IM03 E9IUF8 E9J398 D3KCZ6 E9IRW6 E9IQB5 E9J058 E9IDH9 E9IY68 E9IP13 E9IZW6 E9J5Z1 E9IX00 E9IXS2 E9IKN3 E9J9K7 E9IMV1 E9JD92 E9IAT1 E9IDB6 E9JD81 E9J9H2 E9J1P4 E9ILT3 E9IHH8 E9IQF6 E9IF70 E9J4X1 E9IZU5 E9IZB2 E9JCJ3 E9ILB5 E9INF2 E9IYV3 E9J122 E9I8E6 E9IEU0 E9J6L7 E9J097 E9I937 E9IZK0 E9IFT3 E9IGM1 E9IW52 E9IJI2 E9IP43 E9IHP3 E9IW66 E9JAR7 E9ILW1 …
Biological Process	cytoplasmic translation	6	GO:0002181	40	82	621	6206	4.87	1.01141e-13	13	E9ID80 E9J5K3 E9IP06 E9J8I2 E9IQB6 E9J6J4 E9ID71 E9IDH6 E9IZD2 D3KCZ7 E9IYX5 E9IIL0 E9IFK4 E9IB66 E9JDA4 E9I9Q0 E9IYP4 E9I9K9 E9IAX3 E9J9H0 E9J1U3 E9IWH1 E9IUR4 E9IDF0 E9I8Z1 E9ILL1 E9IGW6 D3KCZ9 E9IEG2 E9JBD2 E9IR13 E9IIU5 E9JDA7 E9J9Y4 E9ILT7 E9IKU2 E9IL97 E9J1P1 D3KCZ2 E9J5Z4
	monocarboxylic acid metabolic process	6	GO:0032787	45	126	621	6206	3.57	2.57683e-13	12.59	E9IM51 E9J2S7 E9INK5 E9ICU5 E9IGM1 E9IRW6 E9JCB1 E9IDX6 E9IY68 E9J3I3 E9IHL6 E9IHP3 E9IUG2 E9IG96 E9J4D2 E9JC01 E9J2Z1 E9J9K7 E9IF46 E9IFF6 E9JD92 E9IZ05 E9JC03 E9J0Z2 E9IDR7 E9IY55 E9IAY6 E9IQF6 E9IF70 E9I8U4 E9IPY2 E9J288 E9IF08 E9IGM9 E9JDE7 E9ILB5 E9IEU1 E9J1L4 E9JA11 E9I8S2 E9IA80 E9IKM0 E9J9R7 E9ISL2 E9IZQ4
	monocarboxylic acid catabolic process	6	GO:0072329	19	29	621	6206	6.55	9.38455e-12	11.03	E9IY55 E9IAY6 E9IQF6 E9I8U4 E9JCB1 E9IDX6 E9J288 E9J3I3 E9IGM9 E9ILB5 E9IG96 E9J2Z1 E9JA11 E9IKM0 E9IFF6 E9ISL2 E9IZ05 E9IZQ4 E9J0Z2
	fatty acid beta-oxidation	6	GO:0006635	16	22	621	6206	7.27	7.36005e-11	10.13	E9IY55 E9IQF6 E9I8U4 E9JCB1 E9IDX6 E9J288 E9J3I3 E9IGM9 E9ILB5 E9IG96 E9J2Z1 E9JA11 E9IFF6 E9ISL2 E9IZ05 E9IZQ4
	sarcomere organization	6	GO:0045214	25	62	621	6206	4.03	1.5781e-09	8.8	E9IM19 E9ITI9 E9IL65 E9IL68 E9IR81 E9IZW1 E9JDA5 E9IXR9 E9IVE9 E9IYY2 E9IH28 E9J1R3 E9IM18 E9IH24 E9IIZ5 E9JDA6 E9IZW5 E9J217 E9IH26 E9IL66 E9J4K4 E9IH25 E9IL70 E9IZW3 E9IH29
	striated muscle cell differentiation	6	GO:0051146	37	129	621	6206	2.87	5.33318e-09	8.27	E9IM19 E9ITI9 E9J2S7 E9IL65 E9IL68 E9IZW1 E9IQN0 E9IWA3 E9IVE9 E9IYY2 E9J1R3 E9IHL6 E9IIZ5 E9IUG2 E9IL66 E9J4K4 E9IL70 E9IGD7 E9IZW3 E9IR81 E9J5Z6 E9JDA5 E9IXR9 E9IM18 E9IH28 E9IH24 E9J5Z7 E9ISK0 E9JDA6 E9J217 E9IZW5 E9IH26 E9IH25 E9IEL8 E9IAD3 E9JCL1 E9IH29
	purine nucleotide biosynthetic process	6	GO:0006164	27	80	621	6206	3.37	2.45126e-08	7.61	E9IDR7 E9IMF1 E9J2S7 E9I9W5 E9I937 E9INK5 E9IFT3 E9IGM1 E9ISX8 E9I9P3 E9J4W9 E9IJZ3 E9IHC3 E9J058 E9J3G5 E9IHL6 E9IUG2 E9IMA9 E9J1L4 E9J9K7 E9IA80 E9J067 E9J122 E9IAX0 E9IUS3 E9IH53 E9IEC9
	tricarboxylic acid metabolic process	6	GO:0072350	18	38	621	6206	4.73	3.0668e-08	7.51	E9IWM5 E9IDB6 E9IJ45 E9IA19 E9IWC8 E9IBL4 E9IVN8 E9J4X1 E9J5Z1 E9IZW6 E9IRS5 E9J1L4 E9IMV1 E9J7N3 E9IGT7 E9JAN5 E9INR1 E9IQS1
	purine ribonucleotide biosynthetic process	7	GO:0009152	26	79	621	6206	3.29	8.2906e-08	7.08	E9IDR7 E9IMF1 E9J2S7 E9I9W5 E9I937 E9INK5 E9IFT3 E9IGM1 E9ISX8 E9I9P3 E9J4W9 E9IJZ3 E9J058 E9J3G5 E9IHL6 E9IUG2 E9IMA9 E9J1L4 E9J9K7 E9IA80 E9J067 E9J122 E9IAX0 E9IUS3 E9IH53 E9IEC9
	citrate metabolic process	7	GO:0006101	17	36	621	6206	4.72	8.82772e-08	7.05	E9IWM5 E9IDB6 E9IJ45 E9IA19 E9IWC8 E9IBL4 E9IVN8 E9J4X1 E9J5Z1 E9IZW6 E9IRS5 E9J1L4 E9IMV1 E9J7N3 E9INR1 E9JAN5 E9IQS1
	ribonucleotide biosynthetic process	6	GO:0009260	26	85	621	6206	3.06	4.04882e-07	6.39	E9IDR7 E9IMF1 E9J2S7 E9I9W5 E9I937 E9INK5 E9IFT3 E9IGM1 E9ISX8 E9I9P3 E9J4W9 E9IJZ3 E9J058 E9J3G5 E9IHL6 E9IUG2 E9IMA9 E9J1L4 E9J9K7 E9IA80 E9J067 E9J122 E9IAX0 E9IUS3 E9IH53 E9IEC9
	ribonucleoside triphosphate biosynthetic process	6	GO:0009201	15	31	621	6206	4.84	4.51394e-07	6.35	E9IHL6 E9IMF1 E9J2S7 E9I9W5 E9I937 E9IUG2 E9IFT3 E9J1L4 E9IA80 E9IJZ3 E9J067 E9J122 E9IUS3 E9J3G5 E9IH53
	ribonucleoside monophosphate biosynthetic process	6	GO:0009156	17	40	621	6206	4.25	5.17542e-07	6.29	E9IMF1 E9J2S7 E9I9W5 E9I937 E9IFT3 E9I9P3 E9IJZ3 E9J4W9 E9J058 E9J3G5 E9IHL6 E9IUG2 E9IMA9 E9J1L4 E9IA80 E9J122 E9IH53
	pyruvate metabolic process	7	GO:0006090	12	20	621	6206	6	6.56835e-07	6.18	E9IHL6 E9J2S7 E9IHP3 E9IGM9 E9IUG2 E9IEU1 E9J1L4 E9J9K7 E9IA80 E9IQF6 E9IF70 E9IRW6

## Sheet: KEGG enrichment
KEGG pathway	Mapping	Background	All Mapping	All Background	Fold enrichment	Fisher's exact test p value	-log10(p value)	Related proteins
soc03010 Ribosome	42	102	423	3210	3.12	3.6674e-12	11.44	E9ID80 E9J5K3 E9IP06 E9J8I2 E9IQB6 E9J6J4 E9ID71 E9IDH6 E9IZD2 D3KCZ7 E9IB66 E9IFK4 E9IIL0 E9IYP4 E9JCD2 E9JDA4 E9I9Q0 E9IAX3 E9I9K9 E9J9H0 E9J1U3 E9IUR4 E9IDF0 E9I8Z1 E9ILL1 E9IGW6 E9IEG2 D3KCZ9 E9ITT7 E9JBD2 E9IR13 E9IIU5 E9JDA7 E9IH57 E9ILT7 E9IKU2 E9IL97 E9J1P1 E9J7L4 D3KCZ2 E9J5Z4 E9IAB9
soc00280 Valine, leucine and isoleucine degradation	19	25	423	3210	5.77	1.96465e-11	10.71	E9IEU0 E9ILC6 E9IRV4 E9IJI1 E9ISX8 E9JB54 E9IQF6 E9IF70 E9IRW6 E9IVN8 E9J288 E9J3I3 E9J4X1 E9IU65 E9IG96 E9JAR7 E9IZM3 E9JD92 E9IFF6
soc00020 Citrate cycle (TCA cycle)	23	37	423	3210	4.72	3.48051e-11	10.46	E9IDR7 E9IDB6 E9IJ45 E9IWC8 E9IFE7 E9IVN8 E9IWP8 E9IZW6 E9J5Z1 E9IRS5 E9IT62 E9IEU1 E9J1L4 E9J7R1 E9IMV1 E9IZA2 E9J7N3 E9IW09 E9IGT7 E9JB76 E9JAN5 E9INR1 E9IQS1
soc00071 Fatty acid degradation	17	23	423	3210	5.61	6.22959e-10	9.21	E9J061 E9IU65 E9ILC6 E9INK5 E9IY55 E9IG96 E9IJI1 E9JA11 E9IQF6 E9IF70 E9IFF6 E9IRW6 E9JCB1 E9IZ05 E9J288 E9IZQ4 E9J3I3
soc00010 Glycolysis / Gluconeogenesis	19	36	423	3210	4.01	9.11994e-08	7.04	E9IIG1 E9J743 E9J2S7 E9ILC6 E9IW51 E9J4T5 E9IFE7 E9IF70 E9IRW6 E9IVN8 E9IHL6 E9INY0 E9IUG2 E9J7R1 E9J891 E9IA80 E9IW09 E9IU97 E9JB76
soc00630 Glyoxylate and dicarboxylate metabolism	15	27	423	3210	4.22	1.47435e-06	5.83	E9J1W5 E9IA56 E9IWP8 E9IF08 E9IPM9 E9IDT3 E9IT62 E9IQF6 E9J7N3 E9IKM0 E9JAN5 E9IVN8 E9IIN7 E9IIB4 E9J3I2
soc01210 2-Oxocarboxylic acid metabolism	11	15	423	3210	5.57	2.26589e-06	5.64	E9IDB6 E9IWP8 E9IRS5 E9IDD8 E9IDS2 E9J4Y5 E9J7N3 E9IGT7 E9JAN5 E9IAT1 E9IQS1
soc00410 beta-Alanine metabolism	14	25	423	3210	4.25	3.40921e-06	5.47	E9JAX6 E9IEU0 E9ILC6 E9IJI1 E9IZM3 E9IF70 E9IFF6 E9IRW6 E9J9T3 E9JCB1 E9IZ05 E9J288 E9IZQ4 E9IN77
soc00650 Butanoate metabolism	9	11	423	3210	6.21	9.63633e-06	5.02	E9IYQ6 E9IRV4 E9IJI1 E9JAR7 E9JB54 E9IQF6 E9IFF6 E9J288 E9J0Z2
soc00640 Propanoate metabolism	15	31	423	3210	3.67	1.17699e-05	4.93	E9IEU0 E9J4X1 E9IZW6 E9IWC8 E9IJI1 E9J1L4 E9ISX8 E9IZM3 E9IQF6 E9IFF6 E9JCB1 E9IVN8 E9IZ05 E9J288 E9IZQ4
soc00330 Arginine and proline metabolism	13	25	423	3210	3.95	2.36363e-05	4.63	E9IZU5 E9ILC6 E9ILS8 E9IDD8 E9IEL1 E9IXG0 E9IF70 B3VUH4 E9IRW6 E9J689 E9IEL0 E9IAT1 E9IN77
soc00260 Glycine, serine and threonine metabolism	13	26	423	3210	3.79	3.87419e-05	4.41	E9IHL6 E9ILC6 E9IPM9 E9IDT3 E9IMB3 E9IQQ2 E9IKM0 E9J689 E9IVN8 E9IIN7 E9I891 E9IIB4 E9J3I2
soc00620 Pyruvate metabolism	15	35	423	3210	3.25	6.2244e-05	4.21	E9IJ45 E9J2S7 E9ILC6 E9IHP3 E9IEU1 E9IT62 E9IFE7 E9J7R1 E9IQF6 E9IF70 E9IW09 E9IRW6 E9IVN8 E9JB76 E9IIB4
soc00500 Starch and sucrose metabolism	11	20	423	3210	4.17	7.51229e-05	4.12	E9J576 E9J743 E9IW51 E9J4T5 E9IVX3 E9IC64 E9J891 E9J060 E9ITJ4 E9J7N1 E9J656
soc00030 Pentose phosphate pathway	9	17	423	3210	4.02	0.000686689	3.16	E9IA80 E9J743 E9ITR0 E9IW51 E9IU97 E9IPS2 E9IPU8 E9IBI7 E9J891
soc00380 Tryptophan metabolism	11	27	423	3210	3.09	0.00145197	2.84	E9IWM5 E9IA56 E9IAK6 E9ILC6 E9IQF6 E9IF70 E9IRW6 E9IFF6 E9IVN8 E9INR1 E9J288
soc00970 Aminoacyl-tRNA biosynthesis	14	47	423	3210	2.26	0.00592757	2.23	E9ICA6 E9IXN4 E9J833 E9IX68 E9IX00 E9II25 E9IKN3 E9IT38 E9ILY2 E9IQB5 E9IRQ3 E9IDH9 E9ISA6 E9IQN4
soc00250 Alanine, aspartate and glutamate metabolism	9	23	423	3210	2.97	0.00675075	2.17	E9IS98 E9IPG3 E9IDD8 E9J923 E9I9P3 E9J4Y5 E9IKM0 E9J0Z2 E9IAT1
soc00052 Galactose metabolism	7	15	423	3210	3.54	0.00875978	2.06	E9J719 E9ITG5 E9JD64 E9J743 E9IW51 E9J4T5 E9J656
soc00670 One carbon pool by folate	6	11	423	3210	4.14	0.00898029	2.05	E9IC80 E9ILC2 E9ILQ9 E9IPM9 E9ILL7 E9IIN7
soc00051 Fructose and mannose metabolism	7	16	423	3210	3.32	0.0124924	1.9	E9J719 E9IX38 E9IA80 E9IB22 E9IU97 E9J4T5 E9ID57
soc04146 Peroxisome	23	103	423	3210	1.69	0.0126242	1.9	E9J1W5 E9IA56 E9INK5 E9IFD5 E9ID65 E9IDW4 E9IAY6 E9J689 E9IG44 E9JCB1 E9I872 E9J0T6 E9IK26 E9IP32 E9ILB5 E9JAR7 E9J2D9 E9IIF5 E9IKM0 E9IGT7 E9ISL2 E9IZ05 E9IZQ4
soc00072 Synthesis and degradation of ketone bodies	4	5	423	3210	6.07	0.0183861	1.74	E9JB54 E9IQF6 E9IRV4 E9JAR7
soc00220 Arginine biosynthesis	6	13	423	3210	3.5	0.0199947	1.7	E9IDS2 E9J4Y5 E9J923 E9IPG3 E9IDD8 E9IAT1
soc00860 Porphyrin and chlorophyll metabolism	10	35	423	3210	2.17	0.0328056	1.48	E9IXN4 E9IX00 E9IFZ2 E9J2E8 E9J3W2 E9J1M8 E9IK37 E9IGK9 E9I891 E9ISQ5

## Sheet: Domain enrichment
Domain Description	Mapping	Background	All Mapping	All Backgroud	Fold enrichment	Fisher's exact test p value	-log10(P value)	Related Protein
Pyridine nucleotide-disulphide oxidoreductase	6	7	594	4546	6.56	0.000622232	3.21	E9IS98 E9J3Q9 E9IAA2 E9IQ50 E9IVN8 E9IKW0
tRNA synthetase class II core domain (G, H, P, S and T)	6	7	594	4546	6.56	0.000622232	3.21	E9IKN3 E9IXN4 E9IX68 E9IT38 E9IRQ3 E9IDH9
Acyl-CoA dehydrogenase, middle domain	6	8	594	4546	5.74	0.00148143	2.83	E9J061 E9IU65 E9JCB1 E9IJI1 E9IZ05 E9IZQ4
FAD dependent oxidoreductase	5	6	594	4546	6.38	0.00345988	2.46	E9ILW1 E9J3K1 E9IMB3 E9J689 E9IYQ6
Biotin-requiring enzyme	5	7	594	4546	5.47	0.00724342	2.14	E9J9K7 E9J4X1 E9IW09 E9IEU1 E9INR1
Isocitrate/isopropylmalate dehydrogenase	4	4	594	4546	7.65	0.00797841	2.1	E9IDB6 E9IRS5 E9IGT7 E9IQS1
14-3-3 protein	4	4	594	4546	7.65	0.00797841	2.1	G9I547 E9J9L1 G9I548 E9IT60
Proteasome subunit	7	15	594	4546	3.57	0.00847678	2.07	E9IDY9 E9IWN0 E9J3A2 E9IFI5 E9J1R8 E9IBI4 E9ICR6
Glutathione S-transferase, N-terminal domain	6	12	594	4546	3.83	0.0133691	1.87	Q6X4T7 E9IA24 E9ILD4 E9IFA0 E9J624 E9IYP6
Proteasome subunit A N-terminal signature	4	5	594	4546	6.12	0.0180169	1.74	E9IDY9 E9IFI5 E9J1R8 E9IBI4
Calponin homology (CH) domain	8	22	594	4546	2.78	0.018085	1.74	E9IDX9 E9IB44 E9IZW5 E9IZE7 E9IZE8 E9J2P3 E9IEL8 E9J1R3
Spectrin repeat	5	10	594	4546	3.83	0.0314997	1.5	E9I8Q8 E9IDX9 E9J1R3 E9I8D6 E9JDD6
Aminotransferase class I and II	5	10	594	4546	3.83	0.0314997	1.5	E9J4Y5 E9IAK6 E9I891 E9IAT1 E9IDD8
Thiolase, N-terminal domain	4	6	594	4546	5.1	0.0325739	1.49	E9IQF6 E9IGM9 E9IG96 E9J2D9
Peptidase M16 inactive domain	4	6	594	4546	5.1	0.0325739	1.49	E9IPF6 E9J1P2 E9IFE6 E9I894
Acyl-CoA dehydrogenase, C-terminal domain	4	6	594	4546	5.1	0.0325739	1.49	E9J061 E9IU65 E9IJI1 E9J3I3
Enoyl-CoA hydratase/isomerase family	4	6	594	4546	5.1	0.0325739	1.49	E9IMU7 E9IFF6 E9ISL2 E9J288
alpha/beta hydrolase fold	7	21	594	4546	2.55	0.0465102	1.33	E9J8P2 E9IG14 E9IQD7 E9IG13 E9IU30 E9IGV2 E9IYR6
Thiolase, C-terminal domain	3	3	594	4546	7.65	0.0465526	1.33	E9IQF6 E9IG96 E9J2D9
Hemocyanin, copper containing domain	3	3	594	4546	7.65	0.0465526	1.33	E9IF52 E9JAJ6 E9IF51
Aminomethyltransferase folate-binding domain	3	3	594	4546	7.65	0.0465526	1.33	E9J3K1 E9IMB3 E9IIN7
Glycine cleavage T-protein C-terminal barrel domain	3	3	594	4546	7.65	0.0465526	1.33	E9J3K1 E9IMB3 E9IIN7
Hemocyanin, all-alpha domain	3	3	594	4546	7.65	0.0465526	1.33	E9IF52 E9JAJ6 E9IF51
NAD(P)-binding Rossmann-like domain	3	3	594	4546	7.65	0.0465526	1.33	E9J9T3 E9I8U4 E9IFN7
CoA-ligase	3	3	594	4546	7.65	0.0465526	1.33	E9IZW6 E9IWC8 E9J1L4

## Sheet: Sequence alignment
>tr|E9IUT5|E9IUT5_SOLIN V-type proton ATPase subunit G (Fragment) OS=Solenopsis invicta OX=13686 GN=SINV_04163 PE=3 SV=1
Solenopsis invicta
MASQTQGIQQLLAAEKRAAEKVSDARKRKARRLKQAKEEAQDEIEKYRQEREKQFRDFEAKHMGSKEDVAARIEADTRVKIEEMNQAVTVHKNPVMLKILELVYDIKPELHINYHIEV
																					V-type proton ATPase subunit G: QAKEEAQDEIEKYR……DFEAKHMGSKEDVAAR
Monomorium pharaonis																					Solenopsis invicta QAKEEAQDEIEKYR……DFEAKHMGSKEDVAAR
MASQTQGIQQLLAAEKRAAEKVSDARKRKARRLKQAKEEAQDEIEKYRQEREKQFRDFEAKHMGSKEDVAARIEADTRLKIEEMNQTVAVHKNTVMLKILELVYDIKPELHTNYRIEV																					Monomorium pharaonis QAKEEAQDEIEKYR……DFEAKHMGSKEDVAAR
																					Vollenhovia emeryi QAKEEAQDEIEKYR……DFEAKHMGSKEDVAAR
Vollenhovia emeryi																					Pogonomyrmex barbatus QAKEEAQDEIEKYR……DFEAKHMGSKEDVAAR
MASQTQGIQQLLAAEKRAAEKVSDARKRKARRLKQAKEEAQDEIEKYRQEREKQFRDFEAKHMGSKEDVAARIEADTRLKIEEMNQAVSVHKKPVMLKILDLVYDIKPELHNNYRIEV																					Trachymyrmex zeteki QAKEEAQDEIEKYR……DFEAKHMGSKEDVAAR
													Wasmannia auropunctata QAKEEAQDEIEKYR……DFEAKHMGSKEDVAAR
Pogonomyrmex barbatus
MASQTQGIQQLLAAEKRAAEKVSDARKRKARRLKQAKEEAQDEIEKYRQEREKQFRDFEAKHMGSKEDVAARIEADTRIKIEEMNQTVAVHKNTVMLKILDLVYDIKPELHSNYRIEV
Trachymyrmex zeteki
MASQTQGIQQLLAAEKRAAEKVSDARKRKARRLKQAKEEAQDEIEKYRQEREKQFRDFEAKHMGSKEDVAARIEADTRLKIEEMNQTVAVHKNMVMLKILDLVYDIKPELHKNYRIEV
Wasmannia auropunctata
MASQTQGIQQLLAAEKRAAEKVSDARKRKARRLKQAKEEAQDEIEKYRQEREKQFRDFEAKHMGSKEDVAARIEADTRLKIEEMNQTVAVHKNTVMLKILDLVYDIKPELHTNYRIEC
Odontomachus brunneus
MASQTQGIQQLLAAEKRAAEKVSDARKRKARRLKQAKEEAQDEIEKYRQEREKQFREFEAKHMGSKEDVAARIEADTRVKIEEMNQTVAVHKNPVMLKILDLVYNIKPELHNNYRIEV
>tr|E9JAT9|E9JAT9_SOLIN Tubulin alpha chain (Fragment) OS=Solenopsis invicta OX=13686 GN=SINV_10109 PE=3 SV=1
RECISIHVGQAGVQIGNACWELYCLEHGIQPDGQMPSDKTIGGGDDSFNTFFSETGAGKHVPRAVFIDLEPTVVDEVRTGTYRQLFHPEQLITGKEDAANNYARGHYTIGKEIVDLVLDRIRKLADQCTGLQGFLIFHSFGGGTGSGFTSLLMERLSVDYGKKSKLEFAIYPAPQVSTAVVEPYNSILTTHTTLEHSDCAFMVDNEAIYDICRRNLDIERPTYTNLNRLIGQIVSSITASLRFDGALNVDLTEFQTNLVPYPRIHFPLVTYAPVISAEKAYHEQLSVSEITNACFEPANQMVKCDPRHGKYMACCMLYRGDVVPKDVNAAIATIKTKRTIQFVDWCPTGFKVGINYQPPTVVPGGDLAKVQRAVCMLSNTTAIAEAWARLDHKFDLMYA…
Ooceraea biroi
RECISIHVGQAGVQIGNACWELYCLEHGIQPDGQMPSDKTIGGGDDSFNTFFSETGAGKHVPRAVFIDLEPTVVDEVRTGTYRQLFHPEQLITGKEDAANNYARGHYTIGKEIVDLVLDRIRKLADQCTGLQGFLIFHSFGGGTGSGFTSLLMERLSVDYGKKSKLEFAIYPAPQVSTAVVEPYNSILTTHTTLEHSDCAFMVDNEAIYDICRRNLDIERPTYTNLNRLIGQIVSSITASLRFDGALNVDLTEFQTNLVPYPRIHFPLVTYAPVISAEKAYHEQLSVSEITNACFEPANQMVKCDPRHGKYMACCMLYRGDVVPKDVNAAIATIKTKRTIQFVDWCPTGFKVGINYQPPTVVPGGDLAKVQRAVCMLSNTTAIAEAWARLDHKFDLMYA…
Acromyrmex echinatior
RECISIHVGQAGVQIGNACWELYCLEHGIQPDGQMPSDKTIGGGDDSFNTFFSETGAGKHVPRAVFIDLEPTVVDEVRTGTYRQLFHPEQLITGKEDAANNYARGHYTIGKEIVDLVLDRIRKLADQCTGLQGFLIFHSFGGGTGSGFTSLLMERLSVDYGKKSKLEFAIYPAPQVSTAVVEPYNSILTTHTTLEHSDCAFMVDNEAIYDICRRNLDIERPTYTNLNRLIGQIVSSITASLRFDGALNVDLTEFQTNLVPYPRIHFPLVTYAPVISAEKAYHEQLSVSEITNACFEPANQMVKCDPRHGKYMACCMLYRGDVVPKDVNAAIATIKTKRTIQFVDWCPTGFKVGINYQPPTVVPGGDLAKVQRAVCMLSNTTAIAEAWARLDHKFDLMYA…
Atta colombica
RECISIHVGQAGVQIGNACWELYCLEHGIQPDGQMPSDKTIGGGDDSFNTFFSETGAGKHVPRAVFIDLEPTVVDEVRTGTYRQLFHPEQLITGKEDAANNYARGHYTIGKEIVDLVLDRIRKLADQCTGLQGFLIFHSFGGGTGSGFTSLLMERLSVDYGKKSKLEFAIYPAPQVSTAVVEPYNSILTTHTTLEHSDCAFMVDNEAIYDICRRNLDIERPTYTNLNRLIGQIVSSITASLRFDGALNVDLTEFQTNLVPYPRIHFPLVTYAPVISAEKAYHEQLSVSEITNACFEPANQMVKCDPRHGKYMACCMLYRGDVVPKDVNAAIATIKTKRTIQFVDWCPTGFKVGINYQPPTVVPGGDLAKVQRAVCMLSNTTAIAEAWARLDHKFDLMYA…
Acromyrmex echinatior
RECISIHVGQAGVQIGNACWELYCLEHGIQPDGQMPSDKTIGGGDDSFNTFFSETGAGKHVPRAVFIDLEPTVVDEVRTGTYRQLFHPEQLITGKEDAANNYARGHYTIGKEIVDLVLDRIRKLADQCTGLQGFLIFHSFGGGTGSGFTSLLMERLSVDYGKKSKLEFAIYPAPQVSTAVVEPYNSILTTHTTLEHSDCAFMVDNEAIYDICRRNLDIERPTYTNLNRLIGQIVSSITASLRFDGALNVDLTEFQTNLVPYPRIHFPLVTYAPVISAEKAYHEQLSVSEITNACFEPANQMVKCDPRHGKYMACCMLYRGDVVPKDVNAAIATIKTKRTIQFVDWCPTGFKVGINYQPPTVVPGGDLAKVQRAVCMLSNTTAIAEAWARLDHKFDLMYA…
Harpegnathos saltator
RECISIHVGQAGVQIGNACWELYCLEHGIQPDGQMPSDKTIGGGDDSFNTFFSETGAGKHVPRAVFIDLEPTVVDEVRTGTYRQLFHPEQLITGKEDAANNYARGHYTIGKEIVDLVLDRIRKLADQCTGLQGFLIFHSFGGGTGSGFTSLLMERLSVDYGKKSKLEFAIYPAPQVSTAVVEPYNSILTTHTTLEHSDCAFMVDNEAIYDICRRNLDIERPTYTNLNRLIGQIVSSITASLRFDGALNVDLTEFQTNLVPYPRIHFPLVTYAPVISAEKAYHEQLSVSEITNACFEPANQMVKCDPRHGKYMACCMLYRGDVVPKDVNAAIATIKTKRTIQFVDWCPTGFKVGINYQPPTVVPGGDLAKVQRAVCMLSNTTAIAEAWARLDHKFDLMYA…
>tr|B3VUH4|B3VUH4_SOLIN Arginine kinase OS=Solenopsis invicta OX=13686 PE=2 SV=1
MVDAAVLDKLEFRYVKLVESDSKSLLKKYLTKEIFDQLKTRKTSFGSTLLDVIQSGLENHDSGVGIYAPDAEAYTVFAELFDPIIDDYHGGFKKTDKHPPKDFGDLDCFGNLDPTGEYIV
STRVRCGRSLEGYPFNPCLTEAQYKEMEEKVSSTLSGLTGELKGTFYPLTGMSKEVQQKLIDDHFLFKEGDRFLQAANACRFWPTGRGIFHNDDKTFLVWCNEEDHLRIISMQMGGDLGQ
VYRRLVTAVNEIEKRLPFSHNDRFGFLTFCPTNLGTTVRASVHIKVPKLAANMAKLEEVAAKYNLQVRGTRGEHTEAEGGIYDISNKRRLGLTEFQAVKEMYDGIAELIKIEASL
Atta cephalotes																														Arginine kinase: VESDSKSLLKKYLTKEIFDQLKTR……LTGMSKEVQQKLIDDHFLFKEGDR……
MVDAAVLDKLEFRYVKLVESDSKSLLKKYLTKEIFDQLKTRKTSFGSTLLDVIQSGLENHDSGVGIYAPDAEAYTVFAELFDPIIDDYHGGFKKTDKHPPKDFGDLDCFGNLDPTGEYIV																														FHNDDKTFLVW……VNEIEKR……ASVHIKVPK……EEVAAKYNLQVR……YDISNKR
STRVRCGRSLEGYPFNPCLTEAQYKEMEEKVSSTLSGLTGELKGTFYPLTGMSKEVQQKLIDDHFLFKEGDRFLQAANACRFWPTGRGIFHNDDKTFLVWCNEEDHLRIISMQMGGDLGQ																														S. invicta VESDSKSLLKKYLTKEIFDQLKTR……LTGMSKEVQQKLIDDHFLFKEGDR……
VYRRLVTAVNEIEKRLPFSHNDRFGFLTFCPTNLGTTVRASVHIKVPKLAANMAKLEEVAAKYNLQVRGTRGEHTEAEGGIYDISNKRRLGLTEFQAVKEMYDGIAELIKIEASL																														FHNDDKTFLVW……VNEIEKR……ASVHIKVPK……EEVAAKYNLQVR……YDISNKR
																														Atta cephalotes VESDSKSLLKKYLTKEIFDQLKTR……LTGMSKEVQQKLIDDHFLFKEGDR……
A. colombica																														FHNDDKTFLVW……VNEIEKR……ASVHIKVPK……EEIAAKYNLQVR……YDISNKR
MVDAAVLDKLEFRYVKLVESDSKSLLKKYLTKEIFDQLKTRKTSFGSTLLDVIQSGLENHDSGVGIYAPDAEAYTVFAELFDPIIDDYHGGFKKTDKHPPKDFGDLDCFGNLDPTGEYIV																														A. colombica AESDSKSLLKKYLTKEIFDQLKTR……LTGMSKEVQQKLIDDHFLFKEGDR……
STRVRCGRSLEGYPFNPCLTEAQYKEMEEKVSSTLSGLTGELKGTFYPLTGMSKEVQQKLIDDHFLFKEGDRFLQAANACRFWPTGRGIFHNDDKTFLVWCNEEDHLRIISMQMGGDLGQ																														FHNDDKTFLVW……VNEIEKR……ASVHIKVPK……EEIAAKYNLQVR……YDISNKR
VYRRLVTAVNEIEKRLPFSHNDRFGFLTFCPTNLGTTVRASVHIKVPKLAANMAKLEEVAAKYNLQVRGTRGEHTEAEGGIYDISNKRRLGLTEFQAVKEMYDGIAELIKIEASL																														Trachymyrmex cornetzi AESDSKSLLKKYLTKEVFDQLKTR……LTGMSKEVQQKLIDDHFLFKEGDR……
																														FHNDDKTFLVW……VNEIEKR……ASVHIKVPK……EEVAAKYNLQVR……YDISNKR
Trachymyrmex cornetzi																														T. zeteki AESDSKSLLKKYLTKEVFDQLKTR……LTGMSKEVQQKLIDDHFLFKEGDR……
MVDAAVLDKLEFRYVKLVESDSKSLLKKYLTKEIFDQLKTRKTSFGSTLLDVIQSGLENHDSGVGIYAPDAEAYTVFAELFDPIIDDYHGGFKKTDKHPPKDFGDLDCFGNLDPTGEYIV																														FHNDDKTFLVW……VNEIEKR……ASVHIKVPK……EEIAAKYNLQVR……YDISNKR
STRVRCGRSLEGYPFNPCLTEAQYKEMEEKVSSTLSGLTGELKGTFYPLTGMSKEVQQKLIDDHFLFKEGDRFLQAANACRFWPTGRGIFHNDDKTFLVWCNEEDHLRIISMQMGGDLGQ																														M. pharaonis AESDSKSLLKKYLTKEIFDQLKTK……LTGMSKEVQQKLIDDHFLFKEGDR……
VYRRLVTAVNEIEKRLPFSHNDRFGFLTFCPTNLGTTVRASVHIKVPKLAANMAKLEEVAAKYNLQVRGTRGEHTEAEGGIYDISNKRRLGLTEFQAVKEMYDGIAELIKIEASL																						FHNDDKTFLVW……VNEIEKR……ASVHIKVPK……EEVAAKYNLQVR……YDISNKR
T. zeteki
MVDAAVLDKLEFRYVKLVESDSKSLLKKYLTKEIFDQLKTRKTSFGSTLLDVIQSGLENHDSGVGIYAPDAEAYTVFAELFDPIIDDYHGGFKKTDKHPPKDFGDLDCFGNLDPTGEYIV
STRVRCGRSLEGYPFNPCLTEAQYKEMEEKVSSTLSGLTGELKGTFYPLTGMSKEVQQKLIDDHFLFKEGDRFLQAANACRFWPTGRGIFHNDDKTFLVWCNEEDHLRIISMQMGGDLGQ
VYRRLVTAVNEIEKRLPFSHNDRFGFLTFCPTNLGTTVRASVHIKVPKLAANMAKLEEVAAKYNLQVRGTRGEHTEAEGGIYDISNKRRLGLTEFQAVKEMYDGIAELIKIEASL
M. pharaonis
MVDAAVLDKLEFRYVKLVESDSKSLLKKYLTKEIFDQLKTRKTSFGSTLLDVIQSGLENHDSGVGIYAPDAEAYTVFAELFDPIIDDYHGGFKKTDKHPPKDFGDLDCFGNLDPTGEYIV
STRVRCGRSLEGYPFNPCLTEAQYKEMEEKVSSTLSGLTGELKGTFYPLTGMSKEVQQKLIDDHFLFKEGDRFLQAANACRFWPTGRGIFHNDDKTFLVWCNEEDHLRIISMQMGGDLGQ
VYRRLVTAVNEIEKRLPFSHNDRFGFLTFCPTNLGTTVRASVHIKVPKLAANMAKLEEVAAKYNLQVRGTRGEHTEAEGGIYDISNKRRLGLTEFQAVKEMYDGIAELIKIEASL

## Sheet: PPI networks
ID	Degree	No.Sites	Log2Ratio	Protein accession	Position	Amino acid	Protein description	Gene name	Localization probability	PEP	Score	Modified sequence	Charge	Mass error [ppm]	MS/MS Count
158	18	1	1	E9JD81	92	K	zf-Tim10_DDP domain-containing protein (Fragment) OS=Solenopsis invicta OX=13686 GN=SINV_14369 PE=3 SV=1	SINV_14369	1	0.00398733	59.67	YMDSFNLVSK(1)TYSER	2	4.0389	1
125	24	1	1	E9IPS8	158	K	WD_REPEATS_REGION domain-containing protein (Fragment) OS=Solenopsis invicta OX=13686 GN=SINV_08043 PE=4 SV=1	SINV_08043	1	0.00890203	47.361	NIK(1)IFSGDTLDHIK	2	3.9173	1
132	14	2	1	E9ILG4	162	K	W2 domain-containing protein (Fragment) OS=Solenopsis invicta OX=13686 GN=SINV_07102 PE=4 SV=1	SINV_07102	1	0.000221518	64.21	NPPSLNPAVQGSSLTEGK(1)R	2	1.9039	1
53	12	1	1	E9J3W2	147	K	Uroporphyrinogen_deCOase domain-containing protein (Fragment) OS=Solenopsis invicta OX=13686 GN=SINV_10627 PE=4 SV=1	SINV_10627	1	1.23975e-08	115.41	SWLYK(1)YPEDTHK	2	4.4289	2
204	26	3	1	E9J3I5	56	K	Uncharacterized protein (Fragment) OS=Solenopsis invicta OX=13686 GN=SINV_80769 PE=4 SV=1	SINV_80769	1	0.00115394	104.39	WIK(1)ENIVEWR	2	1.5763	1
199	4	2	1	E9IFA0	123	K	Uncharacterized protein (Fragment) OS=Solenopsis invicta OX=13686 GN=SINV_80076 PE=4 SV=1	SINV_80076	1	9.23891e-06	175.64	K(1)K(1)EWAQHWITR	3	-0.70774	3
3	16	5	1	E9JCP9	116	K	Uncharacterized protein (Fragment) OS=Solenopsis invicta OX=13686 GN=SINV_16609 PE=3 SV=1	SINV_16609	1	0.00104355	145.75	IFK(1)TDGIVGLYR	2	5.7279	2
26	122	2	1	E9ID80	92	K	Uncharacterized protein (Fragment) OS=Solenopsis invicta OX=13686 GN=SINV_16043 PE=4 SV=1	SINV_16043	1	0.000205824	74.849	LLLSK(1)GHSCYRPR	3	4.0916	1
83	128	3	1	E9IZD2	59	K	Uncharacterized protein (Fragment) OS=Solenopsis invicta OX=13686 GN=SINV_15854 PE=4 SV=1	SINV_15854	1	0.0278989	48.157	VEK(1)WFGTK	2	0.92845	1
103	24	2	1	E9I9J8	192	K	Uncharacterized protein (Fragment) OS=Solenopsis invicta OX=13686 GN=SINV_15824 PE=3 SV=1	SINV_15824	1	0.00274796	56.202	TVELLYK(1)HVVPK	2	3.9556	2
84	50	2	1	E9IXS1	173	K	Uncharacterized protein (Fragment) OS=Solenopsis invicta OX=13686 GN=SINV_15552 PE=3 SV=1	SINV_15552	1	0.0100538	69.905	NHK(1)NQPPIK	2	3.9666	1
142	16	3	1	E9J3Q2	472	K	Uncharacterized protein (Fragment) OS=Solenopsis invicta OX=13686 GN=SINV_15088 PE=3 SV=1	SINV_15088	1	4.0916e-05	85.813	WLDANQLADK(1)EEYEHK	3	2.348	2
70	46	3	1	E9J0F3	412	K	Uncharacterized protein (Fragment) OS=Solenopsis invicta OX=13686 GN=SINV_14312 PE=3 SV=1	SINV_14312	1	5.71513e-08	96.946	VGGSSEVEVNEK(1)K	2	2.1339	1
58	140	2	1	E9IA24	431	K	Uncharacterized protein (Fragment) OS=Solenopsis invicta OX=13686 GN=SINV_13881 PE=4 SV=1	SINV_13881	1	0.0130487	98.009	KFNQGK(1)VFK	2	5.2603	1
202	44	11	1	E9IEU1	954	K	Uncharacterized protein (Fragment) OS=Solenopsis invicta OX=13686 GN=SINV_13812 PE=4 SV=1	SINV_13812	1	4.34151e-09	124.62	PGASLKPLDFDALK(1)K	3	-0.20815	2
0	16	2	1	E9IXM7	238	K	Uncharacterized protein (Fragment) OS=Solenopsis invicta OX=13686 GN=SINV_13808 PE=4 SV=1	SINV_13808	1	0.0013208	59.997	K(1)FMQDPMEVYVDDEAK	2	3.8125	1
22	100	1	1	E9J6J4	11	K	Uncharacterized protein (Fragment) OS=Solenopsis invicta OX=13686 GN=SINV_13756 PE=4 SV=1	SINV_13756	1	0.0023838	96.313	K(1)FCAEIAHAVSSK	2	3.108	1
75	100	1	1	E9IIU5	75	K	Uncharacterized protein (Fragment) OS=Solenopsis invicta OX=13686 GN=SINV_13404 PE=3 SV=1	SINV_13404	1	7.78818e-06	113.7	MECTECK(1)YR	2	4.1533	1
187	106	2	1	E9J1U3	182	K	Uncharacterized protein (Fragment) OS=Solenopsis invicta OX=13686 GN=SINV_13287 PE=3 SV=1	SINV_13287	1	0.0151119	69.905	EDAMK(1)WFQQK	2	3.9926	1
191	54	3	1	E9IMF1	90	K	Uncharacterized protein (Fragment) OS=Solenopsis invicta OX=13686 GN=SINV_12939 PE=4 SV=1	SINV_12939	0.999975	7.99463e-05	63.947	KVQSSLDGQK(1)MIMDIK	2	3.204	1
157	32	1	1	E9ID92	941	K	Uncharacterized protein (Fragment) OS=Solenopsis invicta OX=13686 GN=SINV_12928 PE=3 SV=1	SINV_12928	1	7.29115e-07	96.313	GSESEWTSALSGK(1)HSK	2	4.4019	1
2	122	1	1	E9JDA4	180	K	Uncharacterized protein (Fragment) OS=Solenopsis invicta OX=13686 GN=SINV_12629 PE=4 SV=1	SINV_12629	1	0.00367364	64.906	IPITSNSIIEK(1)K	2	3.4216	1
181	6	3	1	E9J624	204	K	Uncharacterized protein (Fragment) OS=Solenopsis invicta OX=13686 GN=SINV_12545 PE=4 SV=1	SINV_12545	1	0.00966379	58.476	YNEIEGEGTK(1)SFK	2	11.111	1
34	40	1	1	E9I962	293	K	Uncharacterized protein (Fragment) OS=Solenopsis invicta OX=13686 GN=SINV_11997 PE=3 SV=1	SINV_11997	1	0.000324965	150.17	SIHDALCVVK(1)R	2	3.9084	1
46	32	1	1	E9IRQ3	89	K	Uncharacterized protein (Fragment) OS=Solenopsis invicta OX=13686 GN=SINV_11422 PE=4 SV=1	SINV_11422	1	0.0287757	40.861	LK(1)SDGAPELDIK	2	2.8309	1
8	76	8	1	E9IH53	104	K	Uncharacterized protein (Fragment) OS=Solenopsis invicta OX=13686 GN=SINV_11311 PE=4 SV=1	SINV_11311	1	4.32786e-05	187.51	YTSEVEAEEK(1)QVLVK	2	5.4095	1
37	66	1	1	E9IK56	104	K	Uncharacterized protein (Fragment) OS=Solenopsis invicta OX=13686 GN=SINV_11135 PE=4 SV=1	SINV_11135	1	0.0219292	43.734	FLECVK(1)DK	2	2.0391	1
36	60	1	1	E9J0V0	10	K	Uncharacterized protein (Fragment) OS=Solenopsis invicta OX=13686 GN=SINV_11013 PE=3 SV=1	SINV_11013	1	0.0159623	46.033	ILK(1)NEAGEEK	2	4.8989	1
190	108	1	1	E9ID71	32	K	Uncharacterized protein (Fragment) OS=Solenopsis invicta OX=13686 GN=SINV_10892 PE=3 SV=1	SINV_10892	1	0.0325294	63.397	LTLDFHTNK(1)R	2	3.5401	1
14	10	1	1	E9J0U1	163	K	Uncharacterized protein (Fragment) OS=Solenopsis invicta OX=13686 GN=SINV_10738 PE=4 SV=1	SINV_10738	0.998262	0.000413817	57.62	LFEK(0.998)IEDDK(0.002)IHGLNEEVLK	3	1.073	1
43	56	6	1	E9IJ45	84	K	Uncharacterized protein (Fragment) OS=Solenopsis invicta OX=13686 GN=SINV_10547 PE=4 SV=1	SINV_10547	1	7.09235e-06	83.775	AIEILGGELGSK(1)K	2	4.3834	2
42	104	1	1	E9JBD2	76	K	Uncharacterized protein (Fragment) OS=Solenopsis invicta OX=13686 GN=SINV_10545 PE=3 SV=1	SINV_10545	0.971201	0.00987912	69.716	K(0.971)YK(0.029)PLDLRPK	3	3.3368	1
197	78	5	1	E9I894	383	K	Uncharacterized protein (Fragment) OS=Solenopsis invicta OX=13686 GN=SINV_10420 PE=3 SV=1	SINV_10420	1	0.000739392	141.29	LCTLVTEK(1)DVAR	2	3.3933	1
203	28	10	1	E9IL65	248	K	Uncharacterized protein (Fragment) OS=Solenopsis invicta OX=13686 GN=SINV_10410 PE=4 SV=1	SINV_10410	1	0.00175624	80.815	STEPEATITGLQEGK(1)PYK	2	2.4042	1
35	86	2	1	E9J122	252	K	Uncharacterized protein (Fragment) OS=Solenopsis invicta OX=13686 GN=SINV_10078 PE=4 SV=1	SINV_10078	1	1.67812e-13	102.55	EGNDLYHEMIESGVISLK(1)DK	3	2.3132	1
210	28	3	1	E9J3P4	97	K	Uncharacterized protein (Fragment) OS=Solenopsis invicta OX=13686 GN=SINV_10004 PE=3 SV=1	SINV_10004	1	7.29912e-06	79.235	NQLTTNPENTVFDAK(1)R	2	2.9919	1
5	2	1	1	E9J6L7	56	K	Uncharacterized protein (Fragment) OS=Solenopsis invicta OX=13686 GN=SINV_09932 PE=3 SV=1	SINV_09932	1	0.0124449	40.533	TYK(1)AEGYFGMYK	2	4.0862	1
13	186	3	1	E9IXN4	1226	K	Uncharacterized protein (Fragment) OS=Solenopsis invicta OX=13686 GN=SINV_09736 PE=3 SV=1	SINV_09736	1	0.00189993	94.791	K(1)HELLTECSK	2	4.553	1
153	48	1	1	E9IDR7	34	K	Uncharacterized protein (Fragment) OS=Solenopsis invicta OX=13686 GN=SINV_09415 PE=4 SV=1	SINV_09415	1	1.96208e-05	154.81	VK(1)SINNPDMR	2	4.255	1
47	4	3	1	E9IMM3	89	K	Uncharacterized protein (Fragment) OS=Solenopsis invicta OX=13686 GN=SINV_09324 PE=4 SV=1	SINV_09324	1	0.0011794	138	ASEK(1)WTQVDPTIK	2	3.7105	1
10	112	1	1	E9IDF0	205	K	Uncharacterized protein (Fragment) OS=Solenopsis invicta OX=13686 GN=SINV_08785 PE=4 SV=1	SINV_08785	1	0.0020348	62.705	SLHIK(1)STMGPPQR	2	3.5379	1
129	68	2	1	E9IFT3	158	K	Uncharacterized protein (Fragment) OS=Solenopsis invicta OX=13686 GN=SINV_08671 PE=3 SV=1	SINV_08671	1	0.0193816	102.55	SKLESTLK(1)R	2	4.8818	1
71	10	1	1	E9J902	152	K	Uncharacterized protein (Fragment) OS=Solenopsis invicta OX=13686 GN=SINV_08639 PE=4 SV=1	SINV_08639	1	0.00966379	84.999	NK(1)FTAVQMTADYR	2	4.3007	2
68	98	1	1	E9IR13	20	K	Uncharacterized protein (Fragment) OS=Solenopsis invicta OX=13686 GN=SINV_08617 PE=3 SV=1	SINV_08617	1	0.0428461	46.033	EGAPEEASLK(1)K	2	0.83015	1
1	6	2	1	E9ID94	190	K	Uncharacterized protein (Fragment) OS=Solenopsis invicta OX=13686 GN=SINV_08444 PE=3 SV=1	SINV_08444	1	0.00584245	66.953	IEDTAK(1)EEVEDDPK	2	5.4127	1
76	10	6	1	E9J060	1209	K	Uncharacterized protein (Fragment) OS=Solenopsis invicta OX=13686 GN=SINV_08347 PE=4 SV=1	SINV_08347	1	0.00153219	53.193	AK(1)AEEAAPSAATEGAAAADSK	2	2.8554	1
23	44	1	1	E9J743	155	K	Uncharacterized protein (Fragment) OS=Solenopsis invicta OX=13686 GN=SINV_08321 PE=3 SV=1	SINV_08321	1	1.76799e-06	70.389	IYEITK(1)TLQCYK	2	3.1606	1
205	110	2	1	E9ILL1	60	K	Uncharacterized protein (Fragment) OS=Solenopsis invicta OX=13686 GN=SINV_07669 PE=4 SV=1	SINV_07669	1	0.000634871	90.689	LNNQVLFDK(1)ATYEK	2	4.4313	2
213	52	2	1	E9IPE8	104	K	Uncharacterized protein (Fragment) OS=Solenopsis invicta OX=13686 GN=SINV_07502 PE=4 SV=1	SINV_07502	1	1.12275e-15	170.95	EWEYLQHPIK(1)R	2	3.8952	1
49	54	2	1	E9IAB9	148	K	Uncharacterized protein (Fragment) OS=Solenopsis invicta OX=13686 GN=SINV_07411 PE=4 SV=1	SINV_07411	1	0.000605792	74.849	K(1)FVESAPTVVK	2	-1.0855	1
128	38	3	1	E9IEB5	210	K	Uncharacterized protein (Fragment) OS=Solenopsis invicta OX=13686 GN=SINV_07394 PE=3 SV=1	SINV_07394	1	0.00353108	85.821	GFK(1)DQIHDVFK	2	3.6589	2
130	10	2	1	E9IEE9	11	K	Uncharacterized protein (Fragment) OS=Solenopsis invicta OX=13686 GN=SINV_06138 PE=4 SV=1	SINV_06138	1	0.02066	55.235	K(1)LFIGGLDYR	2	1.2607	1
50	6	2	1	E9IS93	141	K	Uncharacterized protein (Fragment) OS=Solenopsis invicta OX=13686 GN=SINV_05882 PE=4 SV=1	SINV_05882	1	0.0149425	54.584	TASSYK(1)QSLPR	2	2.9565	1
102	40	1	1	E9IM02	318	K	Uncharacterized protein (Fragment) OS=Solenopsis invicta OX=13686 GN=SINV_05441 PE=3 SV=1	SINV_05441	1	0.0378253	51.864	IPSK(1)FDIR	2	-0.31462	1
189	8	10	1	E9IT55	540	K	Uncharacterized protein (Fragment) OS=Solenopsis invicta OX=13686 GN=SINV_05241 PE=4 SV=1	SINV_05241	1	0.0159019	81.163	FPVFAEAIK(1)K	2	1.8927	1
100	22	1	1	E9ILY2	316	K	Uncharacterized protein (Fragment) OS=Solenopsis invicta OX=13686 GN=SINV_05189 PE=3 SV=1	SINV_05189	1	0.00912412	69.327	INK(1)HAFSGGQATVEEHR	3	4.9472	1
122	16	2	1	E9I8G6	327	K	Uncharacterized protein (Fragment) OS=Solenopsis invicta OX=13686 GN=SINV_05150 PE=3 SV=1	SINV_05150	1	0.00548099	60	EITALAPSTMK(1)IK	2	1.6922	1
21	6	4	1	E9ILD4	90	K	Uncharacterized protein (Fragment) OS=Solenopsis invicta OX=13686 GN=SINV_04841 PE=3 SV=1	SINV_04841	1	0.000358238	96.946	VDDHWYPSDSK(1)K	2	3.0826	1
11	50	2	1	E9IXS2	50	K	Uncharacterized protein (Fragment) OS=Solenopsis invicta OX=13686 GN=SINV_04776 PE=4 SV=1	SINV_04776	1	0.000265538	98.167	SVSGK(1)LVDPTPEITK	2	3.5722	1
56	16	7	1	E9JCP6	246	K	Uncharacterized protein (Fragment) OS=Solenopsis invicta OX=13686 GN=SINV_04536 PE=3 SV=1	SINV_04536	1	0.00198148	87.895	MVNHFVQEFK(1)R	2	4.6478	2
113	28	6	1	E9IFE7	362	K	Uncharacterized protein (Fragment) OS=Solenopsis invicta OX=13686 GN=SINV_04070 PE=3 SV=1	SINV_04070	1	0.00199189	180.81	EVADNIK(1)VVDWR	2	7.3401	1
28	8	1	1	E9IC80	721	K	Uncharacterized protein (Fragment) OS=Solenopsis invicta OX=13686 GN=SINV_03911 PE=3 SV=1	SINV_03911	1	1.1286e-11	114.5	IGMSGVFFNK(1)GENCIAAGR	2	2.9746	1
54	2	1	1	E9JB70	278	K	Uncharacterized protein (Fragment) OS=Solenopsis invicta OX=13686 GN=SINV_03799 PE=4 SV=1	SINV_03799	1	0.00084986	83.214	FSDAIIEAK(1)NCDEQLK	2	3.2102	3
116	20	1	1	E9J7P1	36	K	Uncharacterized protein (Fragment) OS=Solenopsis invicta OX=13686 GN=SINV_03404 PE=4 SV=1	SINV_03404	1	8.04038e-05	136.06	YNFSDQNK(1)FSTWR	2	3.6171	1
73	100	1	1	E9IIL0	16	K	Uncharacterized protein (Fragment) OS=Solenopsis invicta OX=13686 GN=SINV_03395 PE=3 SV=1	SINV_03395	1	0.00146339	76.605	LSYNTK(1)SNR	2	4.0973	1
9	8	1	1	E9J9T3	50	K	Uncharacterized protein (Fragment) OS=Solenopsis invicta OX=13686 GN=SINV_03357 PE=4 SV=1	SINV_03357	1	8.80279e-12	170.22	EK(1)YVGGLSSSEIPQYR	2	4.013	1
115	18	6	1	E9ILQ9	200	K	Uncharacterized protein (Fragment) OS=Solenopsis invicta OX=13686 GN=SINV_02960 PE=3 SV=1	SINV_02960	1	0.00149669	150.44	WNNATVTVCHSK(1)TK	2	4.4517	2
85	26	2	1	E9IQB5	702	K	Uncharacterized protein (Fragment) OS=Solenopsis invicta OX=13686 GN=SINV_02804 PE=4 SV=1	SINV_02804	1	2.23419e-14	142.76	SAK(1)YHLISNTEVDLNK	2	4.4735	3
108	6	1	1	E9II25	371	K	Uncharacterized protein (Fragment) OS=Solenopsis invicta OX=13686 GN=SINV_02757 PE=3 SV=1	SINV_02757	1	4.04745e-08	112.7	ADEWSSAHELYK(1)K	2	4.6363	1
162	4	2	1	E9IM03	84	K	Uncharacterized protein (Fragment) OS=Solenopsis invicta OX=13686 GN=SINV_02299 PE=3 SV=1	SINV_02299	0.999999	0.00344828	75.474	TDWHK(1)VCVFKPNLR	3	0.9673	1
168	34	4	1	E9IG44	112	K	Uncharacterized protein (Fragment) OS=Solenopsis invicta OX=13686 GN=SINV_02266 PE=4 SV=1	SINV_02266	1	1.26221e-06	225.89	HHATYVNNLNVAEEK(1)MR	3	3.5451	3
114	38	1	1	E9ITR0	24	K	Uncharacterized protein (Fragment) OS=Solenopsis invicta OX=13686 GN=SINV_02148 PE=4 SV=1	SINV_02148	1	0.0145497	81.163	K(1)YAHLIEK	2	4.669	1
219	48	2	1	E9IPS2	6	K	Uncharacterized protein (Fragment) OS=Solenopsis invicta OX=13686 GN=SINV_01945 PE=4 SV=1	SINV_01945	1	0.00257483	92.732	ANYHK(1)PELK	2	2.9327	1
88	16	3	1	E9IVA9	144	K	Uncharacterized protein (Fragment) OS=Solenopsis invicta OX=13686 GN=SINV_01729 PE=4 SV=1	SINV_01729	1	3.43995e-06	107.08	ILILVVNDEQK(1)K	2	4.2187	1
170	8	1	1	E9JC38	63	K	Uncharacterized protein (Fragment) OS=Solenopsis invicta OX=13686 GN=SINV_01560 PE=4 SV=1	SINV_01560	1	0.0440342	55.754	LSYAPENVAK(1)WDK	2	3.0142	1
209	26	5	1	E9INY0	398	K	Uncharacterized protein (Fragment) OS=Solenopsis invicta OX=13686 GN=SINV_01281 PE=3 SV=1	SINV_01281	1	7.07497e-06	100.07	GEIK(1)AEDNCLVVNGNK	2	0.99575	1
45	46	1	1	E9IF18	71	K	Uncharacterized protein (Fragment) OS=Solenopsis invicta OX=13686 GN=SINV_01279 PE=4 SV=1	SINV_01279	1	0.000277762	98.009	WQHK(1)YVQPR	2	4.808	1
106	40	1	1	E9IQF6	37	K	Uncharacterized protein (Fragment) OS=Solenopsis invicta OX=13686 GN=SINV_01114 PE=3 SV=1	SINV_01114	1	0.00103728	126.82	VNFEK(1)FGK	2	3.6362	3
175	26	2	1	E9IWP8	71	K	Uncharacterized protein (Fragment) OS=Solenopsis invicta OX=13686 GN=SINV_01110 PE=3 SV=1	SINV_01110	1	7.54699e-23	168.43	NCDNFQVTK(1)TDVEK	2	3.4592	1
148	8	1	1	E9JC03	173	K	Uncharacterized protein (Fragment) OS=Solenopsis invicta OX=13686 GN=SINV_01047 PE=4 SV=1	SINV_01047	1	0.000773695	177.47	EAVHSILDQATK(1)HR	3	2.0783	1
127	58	1	1	E9IPQ6	76	K	Uncharacterized protein (Fragment) OS=Solenopsis invicta OX=13686 GN=SINV_00436 PE=4 SV=1	SINV_00436	1	0.000386841	53.363	K(1)HCLEDFNAYMYCLER	3	-0.26786	1
185	16	6	1	E9IT23	52	K	Uncharacterized protein (Fragment) OS=Solenopsis invicta OX=13686 GN=SINV_00339 PE=4 SV=1	SINV_00339	1	1.25478e-29	200.17	TNSDVEFCCGGVSNQDTGK(1)VFGNLETK	3	3.263	1
163	86	1	1	E9IQN4	144	K	Tyrosine--tRNA ligase (Fragment) OS=Solenopsis invicta OX=13686 GN=SINV_09161 PE=3 SV=1	SINV_09161	1	0.000686704	55.754	LSSLVTEHDAK(1)K	2	3.2949	1
52	96	2	1	E9J8E6	217	K	Tr-type G domain-containing protein (Fragment) OS=Solenopsis invicta OX=13686 GN=SINV_15520 PE=4 SV=1	SINV_15520	1	0.00364842	77.358	GTECEFIGYNK(1)VFK	2	4.3307	1
151	116	3	1	E9JB57	35	K	Tr-type G domain-containing protein (Fragment) OS=Solenopsis invicta OX=13686 GN=SINV_03458 PE=4 SV=1	SINV_03458	1	5.8815e-11	75.006	NMSVIAHVDHGK(1)STLTDSLVSK	3	2.3935	1
176	26	1	1	E9IX68	79	K	tRNA-synt_2b domain-containing protein (Fragment) OS=Solenopsis invicta OX=13686 GN=SINV_00090 PE=4 SV=1	SINV_00090	1	6.26298e-06	61.577	MLIALCETYQTK(1)HHR	3	3.9971	2
169	22	1	1	E9ICA6	430	K	tRNA-synt_1g domain-containing protein (Fragment) OS=Solenopsis invicta OX=13686 GN=SINV_04670 PE=3 SV=1	SINV_04670	1	0.00390669	66.953	EAVPQNDANYSSK(1)K	2	3.0124	1
150	60	1	1	E9IX00	243	K	tRNA-synt_1c domain-containing protein (Fragment) OS=Solenopsis invicta OX=13686 GN=SINV_01736 PE=3 SV=1	SINV_01736	1	0.00162618	46.358	GVEWQISTPK(1)HIMLYK	3	-0.6591	1
126	98	3	1	E9ILC2	871	K	Trifunctional purine biosynthetic protein adenosine-3 (Fragment) OS=Solenopsis invicta OX=13686 GN=SINV_04853 PE=3 SV=1	SINV_04853	1	0.0024945	68.49	TVTIK(1)HTDYPSR	2	1.8912	1
33	98	1	1	E9ILT7	27	K	TRASH domain-containing protein (Fragment) OS=Solenopsis invicta OX=13686 GN=SINV_03275 PE=4 SV=1	SINV_03275	1	0.00207542	45.939	VDGK(1)TFTFLNSK	2	1.7689	1
94	36	19	1	E9J5Z1	1028	K	Transket_pyr domain-containing protein (Fragment) OS=Solenopsis invicta OX=13686 GN=SINV_11249 PE=4 SV=1	SINV_11249	1	4.36019e-05	85.081	TTTVSEPQSTESTEPK(1)QR	2	5.1418	1
143	74	1	1	E9JC48	37	K	Transcription factor BTF3 (Fragment) OS=Solenopsis invicta OX=13686 GN=SINV_01877 PE=3 SV=1	SINV_01877	1	0.00876927	66.664	VVHATAATDDK(1)K	2	2.2248	1
119	86	1	1	E9J042	83	K	TCTP domain-containing protein (Fragment) OS=Solenopsis invicta OX=13686 GN=SINV_04326 PE=3 SV=1	SINV_04326	1	0.00196827	62.271	LQETFAFGDK(1)K	2	3.9326	1
65	24	1	1	E9IDA8	231	K	T-complex protein 1 subunit gamma (Fragment) OS=Solenopsis invicta OX=13686 GN=SINV_09122 PE=3 SV=1	SINV_09122	1	0.0299467	58.286	DVTHPK(1)MR	2	4.1103	1
198	64	1	1	E9IQ54	176	K	T-complex protein 1 subunit eta (Fragment) OS=Solenopsis invicta OX=13686 GN=SINV_01321 PE=3 SV=1	SINV_01321	1	0.0449575	56.378	K(1)HFSELVVK	2	4.8667	1
80	74	1	1	E9IGN8	326	K	T-complex protein 1 subunit delta (Fragment) OS=Solenopsis invicta OX=13686 GN=SINV_01813 PE=3 SV=1	SINV_01813	1	0.00896122	69.716	VMVIK(1)DVER	2	3.2981	1
214	32	6	1	E9IWC8	595	K	Succinate-CoA ligase subunit beta (Fragment) OS=Solenopsis invicta OX=13686 GN=SINV_15804 PE=3 SV=1	SINV_15804	1	1.03553e-07	112.95	MCETPEEAK(1)SLAGQMLGK	2	4.3331	3
136	54	2	1	E9IZA2	63	K	Succinate dehydrogenase [ubiquinone] iron-sulfur subunit, mitochondrial (Fragment) OS=Solenopsis invicta OX=13686 GN=SINV_09801 PE=3 SV=1	SINV_09801	0.999948	0.00381571	98.167	WNPDKPDEK(1)PYMQK(1)YK	3	3.0391	2
152	38	7	1	E9IMV1	482	K	Succinate dehydrogenase (quinone) (Fragment) OS=Solenopsis invicta OX=13686 GN=SINV_00829 PE=3 SV=1	SINV_00829	1	1.69278e-21	149.57	IDEYDYSKPIENQQPK(1)PLDQHWR	3	4.6023	1
147	54	1	1	E9J4P9	52	K	SRP9-21 domain-containing protein (Fragment) OS=Solenopsis invicta OX=13686 GN=SINV_09044 PE=4 SV=1	SINV_09044	1	3.47913e-08	97.175	QCLQYK(1)TEIAQDLK	2	4.8179	1
154	10	1	1	E9JC37	369	K	SRP54 domain-containing protein (Fragment) OS=Solenopsis invicta OX=13686 GN=SINV_09353 PE=4 SV=1	SINV_09353	0.999512	0.0113919	57.279	LKDHLITK(1)NVAADIAQK	3	4.2552	1
206	40	2	1	E9IPM9	439	K	Serine hydroxymethyltransferase (Fragment) OS=Solenopsis invicta OX=13686 GN=SINV_09632 PE=3 SV=1	SINV_09632	1	0.0234179	47.57	EVSAISGPK(1)LVDFK	2	2.4205	1
81	110	1	1	E9IL97	276	K	S5 DRBM domain-containing protein (Fragment) OS=Solenopsis invicta OX=13686 GN=SINV_11094 PE=3 SV=1	SINV_11094	1	1.55799e-07	156.73	APYQEFAEYLSK(1)THK	2	2.4945	2
118	110	1	1	E9IFK4	267	K	S5 DRBM domain-containing protein (Fragment) OS=Solenopsis invicta OX=13686 GN=SINV_10999 PE=3 SV=1	SINV_10999	1	0.00386789	63.766	APYQEFADYLSK(1)THK	3	0.87148	1
72	128	1	1	E9IEG2	70	K	S4 RNA-binding domain-containing protein (Fragment) OS=Solenopsis invicta OX=13686 GN=SINV_10506 PE=3 SV=1	SINV_10506	0.999931	0.0167223	103.87	ELLTLEEKDPK(1)R	2	1.5248	1
55	126	1	1	E9J5Z4	52	K	S4 RNA-binding domain-containing protein (Fragment) OS=Solenopsis invicta OX=13686 GN=SINV_08231 PE=3 SV=1	SINV_08231	1	0.00401184	74.849	LK(1)YALTNCEVTK	2	5.5583	1
135	54	1	1	E9JCX7	89	K	S1-like domain-containing protein (Fragment) OS=Solenopsis invicta OX=13686 GN=SINV_16158 PE=3 SV=1	SINV_16158	1	0.00622423	67.548	ADVILK(1)YTSDEAR	2	3.514	1
139	104	1	1	E9ITT7	32	K	S10_plectin domain-containing protein (Fragment) OS=Solenopsis invicta OX=13686 GN=SINV_12973 PE=4 SV=1	SINV_12973	1	1.09636e-07	63.025	DYHASK(1)HPELENIPNLQVIK	3	-0.079523	2
12	16	1	1	E9IXY8	235	K	RuvB-like helicase (Fragment) OS=Solenopsis invicta OX=13686 GN=SINV_15852 PE=3 SV=1	SINV_15852	1	0.0132042	62.271	FVQCPEGELQK(1)R	2	2.8991	1
184	36	4	1	E9IKN9	271	K	RRF domain-containing protein (Fragment) OS=Solenopsis invicta OX=13686 GN=SINV_09513 PE=4 SV=1	SINV_09513	1	0.0183123	77.072	LAK(1)DLVFR	2	1.0321	1
212	120	1	1	E9IB66	59	K	Ribosomal_S7 domain-containing protein (Fragment) OS=Solenopsis invicta OX=13686 GN=SINV_07427 PE=3 SV=1	SINV_07427	1	0.0164285	68.49	NAK(1)YLPHSAGR	2	3.4506	1
74	112	1	1	E9J7L4	57	K	Ribosomal_S7 domain-containing protein (Fragment) OS=Solenopsis invicta OX=13686 GN=SINV_05645 PE=4 SV=1	SINV_05645	1	0.00120164	163.59	EDQETLFQSDEAK(1)K	2	4.4805	1
87	110	2	1	E9J9H0	52	K	Ribosomal_S17_N domain-containing protein (Fragment) OS=Solenopsis invicta OX=13686 GN=SINV_12371 PE=3 SV=1	SINV_12371	1	0.0158335	50.297	EALEGTYIDK(1)K	2	6.1568	1
207	126	1	1	E9IDH6	173	K	Ribosomal_S10 domain-containing protein (Fragment) OS=Solenopsis invicta OX=13686 GN=SINV_04528 PE=3 SV=1	SINV_04528	1	0.00309591	92.707	TPCGEGSK(1)TWDR	2	3.3743	3
164	102	1	1	E9I9K9	80	K	Ribosomal_L7Ae domain-containing protein (Fragment) OS=Solenopsis invicta OX=13686 GN=SINV_12574 PE=3 SV=1	SINV_12574	1	0.000250534	64.21	TGVHHYTGNNIELGTACGK(1)YFR	4	3.0878	2
183	98	2	1	E9I8Z1	136	K	Ribosomal_L7Ae domain-containing protein (Fragment) OS=Solenopsis invicta OX=13686 GN=SINV_04293 PE=4 SV=1	SINV_04293	1	0.0199858	73.891	VLEK(1)YRPESAAMK	2	1.8345	1
78	106	1	1	E9JDA7	120	K	Ribosomal_L6e_N domain-containing protein (Fragment) OS=Solenopsis invicta OX=13686 GN=SINV_00918 PE=4 SV=1	SINV_00918	1	0.04328	41.025	VTVHHAK(1)K	2	3.394	1
138	126	3	1	E9IP06	21	K	Ribosomal_L2_C domain-containing protein (Fragment) OS=Solenopsis invicta OX=13686 GN=SINV_06691 PE=4 SV=1	SINV_06691	0.999989	0.0404333	54.27	KGAGSVFASHTK(1)R	3	2.7026	1
134	84	1	1	E9JCD2	83	K	Ribosomal_L18e/L15P domain-containing protein (Fragment) OS=Solenopsis invicta OX=13686 GN=SINV_11597 PE=3 SV=1	SINV_11597	1	0.0227398	49.16	FGYEPYYK(1)GHHLR	3	2.8307	1
104	108	1	1	E9IUR4	163	K	Ribosomal_L18e/L15P domain-containing protein (Fragment) OS=Solenopsis invicta OX=13686 GN=SINV_04174 PE=4 SV=1	SINV_04174	1	3.87369e-06	75.474	HFGLAPGVPHSHTK(1)PYVR	4	4.0689	1
173	116	2	1	E9IGW6	36	K	Ribosomal_L18A domain-containing protein (Fragment) OS=Solenopsis invicta OX=13686 GN=SINV_15860 PE=3 SV=1	SINV_15860	1	0.0036344	81.335	IFAPDAIVAK(1)SR	2	2.6805	1
97	150	4	1	E9J1P1	254	K	Ribosomal_L18_c domain-containing protein (Fragment) OS=Solenopsis invicta OX=13686 GN=SINV_12586 PE=3 SV=1	SINV_12586	1	0.0435463	44.57	ANPEHTK(1)ITK	2	3.1654	1
182	98	1	1	E9I9Q0	185	K	Ribosomal_L16 domain-containing protein (Fragment) OS=Solenopsis invicta OX=13686 GN=SINV_12478 PE=4 SV=1	SINV_12478	1	0.00639497	70.389	TEYEDLK(1)TAGR	2	4.124	1
211	90	1	1	E9IAX3	71	K	Ribosomal_L14e domain-containing protein (Fragment) OS=Solenopsis invicta OX=13686 GN=SINV_10702 PE=4 SV=1	SINV_10702	1	0.00567117	41.824	LNELHLTK(1)FR	2	3.127	1
20	110	1	1	D3KCZ2	33	K	Ribosomal protein S29 isoform A OS=Solenopsis invicta OX=13686 PE=2 SV=1		1	0.00253619	92.677	K(1)YGLNICR	2	3.8555	1
89	104	1	1	D3KCZ7	27	K	Ribosomal protein S28e OS=Solenopsis invicta OX=13686 PE=2 SV=1		1	4.35938e-08	122.66	TGSQGQCTQVK(1)VEFLGEQNR	3	2.7461	1
178	122	1	1	E9IYP4	160	K	Ribosomal protein L15 (Fragment) OS=Solenopsis invicta OX=13686 GN=SINV_15101 PE=3 SV=1	SINV_15101	1	0.00338269	76.605	VNWICNAVHK(1)HR	3	0.064354	1
6	18	1	1	E9ITG2	159	K	RF_PROK_I domain-containing protein (Fragment) OS=Solenopsis invicta OX=13686 GN=SINV_05610 PE=4 SV=1	SINV_05610	1	3.36019e-05	87.727	ATLVK(1)SLESSPESEEK	2	3.6524	1
18	42	3	1	E9J2S7	487	K	Pyruvate kinase (Fragment) OS=Solenopsis invicta OX=13686 GN=SINV_09693 PE=3 SV=1	SINV_09693	1	0.0110715	65.933	VQFGLNFGK(1)SR	2	-0.086258	1
90	28	5	1	E9JB76	35	K	Pyruvate dehydrogenase E1 component subunit alpha (Fragment) OS=Solenopsis invicta OX=13686 GN=SINV_11234 PE=4 SV=1	SINV_11234	1	0.000228409	101.64	LDHGPSTK(1)VTVTR	2	5.0534	2
93	32	2	1	E9JAR7	119	K	Pyruvate carboxyltransferase domain-containing protein (Fragment) OS=Solenopsis invicta OX=13686 GN=SINV_07205 PE=4 SV=1	SINV_07205	1	9.04546e-05	103.76	ANTNCSIEESVK(1)NFR	2	4.4014	1
167	6	1	1	E9ILS8	293	K	Pyrroline-5-carboxylate reductase (Fragment) OS=Solenopsis invicta OX=13686 GN=SINV_01869 PE=3 SV=1	SINV_01869	1	1.52953e-21	187.01	DDVTSPAGCTISAIHQLEK(1)HGLR	3	3.5326	2
120	6	1	1	E9J7F6	255	K	Protein kinase domain-containing protein (Fragment) OS=Solenopsis invicta OX=13686 GN=SINV_06086 PE=4 SV=1	SINV_06086	1	9.2254e-05	88.42	YHHNTTNTTSTNITEK(1)K	3	2.5085	1
16	20	2	1	E9IWN0	46	K	Proteasome subunit alpha type (Fragment) OS=Solenopsis invicta OX=13686 GN=SINV_15196 PE=3 SV=1	SINV_15196	1	0.00105802	94.791	ALNGVVLATENK(1)HK	2	2.9775	1
41	28	2	1	E9IDY9	205	K	Proteasome subunit alpha type (Fragment) OS=Solenopsis invicta OX=13686 GN=SINV_05479 PE=3 SV=1	SINV_05479	1	2.3412e-06	88.24	IIYLVHDELK(1)DK	2	3.9959	1
17	28	1	1	E9IFI5	187	K	Proteasome subunit alpha type (Fragment) OS=Solenopsis invicta OX=13686 GN=SINV_00130 PE=3 SV=1	SINV_00130	1	1.30336e-06	66.106	AIGSGSEGAQQNLQEVYHK(1)SMTLK	3	4.5232	1
208	8	4	1	E9J4D7	161	K	PKS_AT domain-containing protein (Fragment) OS=Solenopsis invicta OX=13686 GN=SINV_14302 PE=4 SV=1	SINV_14302	1	0.000695688	120.33	WISSSVPHTK(1)R	2	3.7379	1
29	26	7	1	E9IHL6	130	K	Phosphoglycerate mutase (Fragment) OS=Solenopsis invicta OX=13686 GN=SINV_04277 PE=3 SV=1	SINV_04277	1	8.19372e-10	121.86	HYGGLTGMNK(1)AETAAK	2	4.7212	3
44	52	6	1	E9IUG2	136	K	Phosphoglycerate kinase (Fragment) OS=Solenopsis invicta OX=13686 GN=SINV_08663 PE=3 SV=1	SINV_08663	1	7.58755e-06	199.3	DEK(1)YTLKPVAEELK	2	4.4009	3
144	6	2	1	E9INX1	159	K	PHB domain-containing protein (Fragment) OS=Solenopsis invicta OX=13686 GN=SINV_08627 PE=4 SV=1	SINV_08627	1	0.0150008	62.88	ISLDK(1)VFR	2	-0.27993	1
188	16	3	1	E9IQP9	206	K	PHB domain-containing protein (Fragment) OS=Solenopsis invicta OX=13686 GN=SINV_03310 PE=4 SV=1	SINV_03310	1	0.030957	49.96	FLVEK(1)AEQQK	2	5.8081	1
57	12	2	1	E9J4I9	97	K	PHB domain-containing protein (Fragment) OS=Solenopsis invicta OX=13686 GN=SINV_00259 PE=4 SV=1	SINV_00259	1	0.00121401	55.866	LSSPTGSK(1)DLQMVNISLR	2	2.8423	1
171	20	3	1	E9IUS3	59	K	Nucleoside diphosphate kinase (Fragment) OS=Solenopsis invicta OX=13686 GN=SINV_12396 PE=3 SV=1	SINV_12396	1	0.00021939	127.94	K(1)HYADLASR	2	4.2848	1
39	54	4	1	E9IUH0	384	K	NADH dehydrogenase [ubiquinone] flavoprotein 1, mitochondrial (Fragment) OS=Solenopsis invicta OX=13686 GN=SINV_06284 PE=3 SV=1	SINV_06284	1	1.7511e-06	148.69	LMSFYK(1)HESCGQCTPCR	3	4.9863	2
86	8	1	1	E9IW97	211	K	MHD domain-containing protein (Fragment) OS=Solenopsis invicta OX=13686 GN=SINV_02143 PE=3 SV=1	SINV_02143	1	0.00882136	68.108	SYLSGMPECK(1)FGINDK	2	4.9415	1
216	26	1	1	E9ILL7	462	K	MGS domain-containing protein (Fragment) OS=Solenopsis invicta OX=13686 GN=SINV_11660 PE=3 SV=1	SINV_11660	1	0.0036344	90.142	LAGDK(1)ADNWWLR	2	1.6384	1
141	12	5	1	E9IHP3	92	K	Malic enzyme (Fragment) OS=Solenopsis invicta OX=13686 GN=SINV_11289 PE=3 SV=1	SINV_11289	1	0.000591725	165.39	FK(1)TQEEQLALCK	2	3.9575	1
112	100	8	1	E9IT62	371	K	Malate dehydrogenase (Fragment) OS=Solenopsis invicta OX=13686 GN=SINV_01238 PE=3 SV=1	SINV_01238	1	1.01525e-08	191.55	NIQK(1)GEDFINK(1)K	2	4.1723	10
98	36	1	1	E9ISA6	357	K	Lysine--tRNA ligase (Fragment) OS=Solenopsis invicta OX=13686 GN=SINV_10183 PE=3 SV=1	SINV_10183	1	5.56934e-05	58.508	AIHGTYK(1)IEYHPDGPEGK	3	3.309	1
110	40	1	1	E9J9K7	39	K	Lipoyl-binding domain-containing protein (Fragment) OS=Solenopsis invicta OX=13686 GN=SINV_13086 PE=4 SV=1	SINV_13086	1	0.00281563	96.957	ILVPAGTK(1)NVPIGK	2	3.4247	1
95	56	5	1	E9INR1	281	K	Lipoyl-binding domain-containing protein (Fragment) OS=Solenopsis invicta OX=13686 GN=SINV_06595 PE=4 SV=1	SINV_06595	1	0.000250491	147.19	K(1)THQDSFTK(1)K	2	6.6729	2
193	108	2	1	E9J5K3	77	K	KOW domain-containing protein (Fragment) OS=Solenopsis invicta OX=13686 GN=SINV_09906 PE=4 SV=1	SINV_09906	1	0.0231261	54.436	K(1)FVIYIER	2	-0.45394	1
24	118	2	1	E9J8I2	125	K	KH type-2 domain-containing protein (Fragment) OS=Solenopsis invicta OX=13686 GN=SINV_09070 PE=4 SV=1	SINV_09070	1	0.00590536	87.251	YK(1)LIGGLAVR	2	1.0871	1
66	48	4	1	E9IQS1	212	K	Isocitrate dehydrogenase [NAD] subunit, mitochondrial (Fragment) OS=Solenopsis invicta OX=13686 GN=SINV_09716 PE=3 SV=1	SINV_09716	1	0.00227837	99.34	VTCVHK(1)ANIMK	2	3.808	1
62	52	11	1	E9IDB6	365	K	Isocitrate dehydrogenase [NAD] subunit, mitochondrial (Fragment) OS=Solenopsis invicta OX=13686 GN=SINV_07766 PE=3 SV=1	SINV_07766	1	1.57452e-15	233	IIEHSAYDTIK(1)EAK	2	3.5304	2
215	60	8	1	E9IGT7	152	K	Iso_dh domain-containing protein (Fragment) OS=Solenopsis invicta OX=13686 GN=SINV_10465 PE=4 SV=1	SINV_10465	1	8.58654e-08	184.04	CATITPDEK(1)R	2	3.5054	1
7	36	4	1	E9IRS5	359	K	Iso_dh domain-containing protein (Fragment) OS=Solenopsis invicta OX=13686 GN=SINV_10002 PE=4 SV=1	SINV_10002	1	8.71838e-21	241.14	HHATLIQNAINK(1)TLNQGIHTR	3	2.6387	2
172	18	1	1	E9J067	336	K	Inosine-5'-monophosphate dehydrogenase (Fragment) OS=Solenopsis invicta OX=13686 GN=SINV_12802 PE=3 SV=1	SINV_12802	1	0.00034046	108.93	YFHNEMDK(1)LK	2	5.0355	2
4	34	7	1	E9IU67	92	K	Histone H4 (Fragment) OS=Solenopsis invicta OX=13686 GN=SINV_12043 PE=3 SV=1	SINV_12043	1	0.0128139	92.428	TVTAMDVVYALK(1)R	2	2.7959	1
64	38	2	1	E9J8E7	128	K	GTP-binding nuclear protein (Fragment) OS=Solenopsis invicta OX=13686 GN=SINV_05802 PE=3 SV=1	SINV_05802	1	0.000137355	170.95	VTYK(1)NVPNWHR	2	2.7481	2
140	26	2	1	E9IZB2	73	K	GrpE protein homolog (Fragment) OS=Solenopsis invicta OX=13686 GN=SINV_00910 PE=3 SV=1	SINV_00910	1	0.00539548	65.933	LK(1)TELELINK	2	1.4215	1
69	48	3	1	E9IS98	1211	K	Glutamine amidotransferase type-2 domain-containing protein (Fragment) OS=Solenopsis invicta OX=13686 GN=SINV_12348 PE=4 SV=1	SINV_12348	1	0.00075128	117.39	K(1)FQDLIGR	2	0.46418	1
92	16	1	1	E9IHC3	304	K	Glutamine amidotransferase type-1 domain-containing protein (Fragment) OS=Solenopsis invicta OX=13686 GN=SINV_11838 PE=4 SV=1	SINV_11838	1	0.000713256	89.382	TYK(1)CSNFHLEDIK	2	7.125	1
107	82	2	1	E9J891	265	K	Glucose-6-phosphate isomerase (Fragment) OS=Solenopsis invicta OX=13686 GN=SINV_02187 PE=3 SV=1	SINV_02187	1	0.000349529	92.707	HFVALSTNEQK(1)VK	2	3.1462	1
117	52	10	1	E9IPU8	104	K	Glucose-6-phosphate 1-dehydrogenase (Fragment) OS=Solenopsis invicta OX=13686 GN=SINV_10072 PE=3 SV=1	SINV_10072	1	3.48356e-05	139.78	SDEAEK(1)YEEFWK	2	2.8375	1
161	18	1	1	E9IM01	41	K	G domain-containing protein (Fragment) OS=Solenopsis invicta OX=13686 GN=SINV_02998 PE=4 SV=1	SINV_02998	1	0.0016057	66.953	LK(1)NIDCILEVHDAR	3	-0.86094	1
31	38	6	1	E9IA80	447	K	Fructose-bisphosphate aldolase (Fragment) OS=Solenopsis invicta OX=13686 GN=SINV_11788 PE=3 SV=1	SINV_11788	1	3.12291e-06	137.84	DGCQFAK(1)WR	2	3.0295	2
19	18	2	1	E9IFZ2	86	K	Ferrochelatase (Fragment) OS=Solenopsis invicta OX=13686 GN=SINV_03770 PE=3 SV=1	SINV_03770	1	3.17281e-07	105.79	K(1)YSEIGGGSPILQWTNK	2	5.4721	1
61	28	1	1	E9IU97	15	K	FBPase domain-containing protein (Fragment) OS=Solenopsis invicta OX=13686 GN=SINV_13514 PE=3 SV=1	SINV_13514	1	0.00486943	50.641	YGIAGNTNVQGEEVK(1)K	2	3.7728	1
30	102	1	1	E9I9N8	189	K	Eukaryotic translation initiation factor 3 subunit I (Fragment) OS=Solenopsis invicta OX=13686 GN=SINV_00160 PE=3 SV=1	SINV_00160	1	0.00187881	74.524	GHK(1)SQINDMQFNK	2	3.6781	1
59	44	1	1	E9IYX5	951	K	Eukaryotic translation initiation factor 3 subunit A (Fragment) OS=Solenopsis invicta OX=13686 GN=SINV_09836 PE=3 SV=1	SINV_09836	1	0.0119217	44.57	DSEGLK(1)NETDR	2	5.6748	1
218	92	1	1	E9IAN3	48	K	eRF1_3 domain-containing protein (Fragment) OS=Solenopsis invicta OX=13686 GN=SINV_14405 PE=4 SV=1	SINV_14405	1	2.45275e-06	110.52	YVLK(1)NHTNAEEK	2	1.6615	1
196	58	3	1	E9IW66	281	K	Epimerase domain-containing protein (Fragment) OS=Solenopsis invicta OX=13686 GN=SINV_03405 PE=4 SV=1	SINV_03405	1	3.20137e-05	157.74	HTAGK(1)TYQFVGPNR	2	2.5353	1
145	24	1	1	E9J398	55	K	Elongation factor Ts (Fragment) OS=Solenopsis invicta OX=13686 GN=SINV_01599 PE=3 SV=1	SINV_01599	0.968069	0.0017616	41.499	ALELHENDMDK(0.032)AEK(0.968)WLR	3	1.1912	1
217	90	4	1	E9ILN0	25	K	Elongation factor 1-alpha (Fragment) OS=Solenopsis invicta OX=13686 GN=SINV_00446 PE=3 SV=1	SINV_00446	1	7.82422e-07	211.15	STTTGHLIYK(1)CGGIDK	2	6.6108	3
91	42	9	1	E9IPG3	84	K	ELFV_dehydrog domain-containing protein (Fragment) OS=Solenopsis invicta OX=13686 GN=SINV_08588 PE=3 SV=1	SINV_08588	1	0.00425161	166.65	IVEDKLVDDIGK(1)R	2	4.6242	1
40	84	2	1	E9IJD5	104	K	eIF-5a domain-containing protein (Fragment) OS=Solenopsis invicta OX=13686 GN=SINV_01247 PE=4 SV=1	SINV_01247	1	2.44354e-07	83.061	K(1)YEDICPSTHNMDVPFVK	3	2.3785	2
177	28	1	1	E9J9Y4	53	K	eIF2B_5 domain-containing protein (Fragment) OS=Solenopsis invicta OX=13686 GN=SINV_16344 PE=4 SV=1	SINV_16344	1	0.00937631	70.195	YIK(1)EYVTCHTCR	2	6.254	1
111	62	12	1	E9IVN8	197	K	Dihydrolipoyl dehydrogenase (Fragment) OS=Solenopsis invicta OX=13686 GN=SINV_02533 PE=3 SV=1	SINV_02533	1	1.26022e-26	193.26	ITGK(1)NQVTALKPDGSTEATINAK	3	2.3669	1
51	30	2	1	E9IW09	128	K	Dihydrolipoamide acetyltransferase component of pyruvate dehydrogenase complex (Fragment) OS=Solenopsis invicta OX=13686 GN=SINV_09465 PE=3 SV=1	SINV_09465	1	0.017119	59.645	IMIPEGTK(1)DIK	2	2.333	1
63	20	1	1	E9IWH1	80	K	Density-regulated protein (Fragment) OS=Solenopsis invicta OX=13686 GN=SINV_02331 PE=3 SV=1	SINV_02331	1	0.000320201	63.79	LATEDGSTEVSTGEDEK(1)K	2	5.0316	1
174	8	3	1	E9IYQ6	92	K	DAO domain-containing protein (Fragment) OS=Solenopsis invicta OX=13686 GN=SINV_08545 PE=4 SV=1	SINV_08545	1	0.00588578	44.667	HQTGHNSGVVHAGIYYTPGSMK(1)AK	4	3.816	1
121	36	2	1	D3KCZ6	43	K	Cytochrome c oxidase subunit VIb OS=Solenopsis invicta OX=13686 PE=2 SV=1		1	1.29618e-42	240.52	K(1)HNENYEACQYFK	2	4.1881	3
166	58	1	1	E9J940	88	K	Cytochrome c oxidase subunit 6A, mitochondrial (Fragment) OS=Solenopsis invicta OX=13686 GN=SINV_07313 PE=3 SV=1	SINV_07313	1	0.0129706	55.782	TK(1)PFPWGDGNHSLFHNPK	4	-0.66664	1
82	70	2	1	E9I9W5	296	K	Cytochrome c domain-containing protein (Fragment) OS=Solenopsis invicta OX=13686 GN=SINV_00286 PE=4 SV=1	SINV_00286	1	0.0430842	51.864	WTTIK(1)STK	2	5.2261	1
123	14	1	1	E9IEC9	24	K	CTP_transf_like domain-containing protein (Fragment) OS=Solenopsis invicta OX=13686 GN=SINV_05545 PE=3 SV=1	SINV_05545	1	0.00441844	95.311	GMLCFIQK(1)HVLK	2	2.8122	1
77	72	8	1	E9J1L4	32	K	CoA_binding domain-containing protein (Fragment) OS=Solenopsis invicta OX=13686 GN=SINV_06825 PE=3 SV=1	SINV_06825	1	2.84113e-05	154.09	IDANTK(1)VICQGFTGK	2	4.9627	1
194	22	4	1	E9ILW4	456	K	Clathrin-link domain-containing protein (Fragment) OS=Solenopsis invicta OX=13686 GN=SINV_03041 PE=4 SV=1	SINV_03041	1	1.60484e-05	86.729	EDK(1)LECSEELGDLVK	2	3.9025	2
48	106	2	1	E9JAN5	86	K	Citrate synthase (Fragment) OS=Solenopsis invicta OX=13686 GN=SINV_14511 PE=3 SV=1	SINV_14511	1	8.65756e-05	79.795	SSLPDHVVK(1)ALNNFPK	2	2.5554	2
15	48	6	1	E9IA56	233	K	Catalase domain-containing protein (Fragment) OS=Solenopsis invicta OX=13686 GN=SINV_80391 PE=4 SV=1	SINV_80391	1	2.85308e-09	71.85	DGFMPIYNHGGAPNYYPNSFSGPK(1)ECPTAR	3	4.3365	1
101	20	1	1	E9IDT3	555	K	Beta_elim_lyase domain-containing protein (Fragment) OS=Solenopsis invicta OX=13686 GN=SINV_03018 PE=4 SV=1	SINV_03018	1	0.00035744	119.55	AIQCYHESK(1)GDK	2	1.7228	1
27	70	1	1	E9I937	118	K	ATP-synt_DE_N domain-containing protein (Fragment) OS=Solenopsis invicta OX=13686 GN=SINV_15147 PE=3 SV=1	SINV_15147	1	0.000117954	101.64	PGVVTVYEEDGSTK(1)K	2	2.5836	2
165	74	4	1	E9IJZ3	74	K	ATP synthase subunit gamma (Fragment) OS=Solenopsis invicta OX=13686 GN=SINV_12015 PE=3 SV=1	SINV_12015	1	8.18208e-09	68.789	PLGVGTK(1)VFYEQAEIEAPPEEPKK	3	4.5403	1
133	76	13	1	E9J3G5	252	K	ATP synthase subunit alpha (Fragment) OS=Solenopsis invicta OX=13686 GN=SINV_08923 PE=3 SV=1	SINV_08923	1	0.0282939	74.424	RSTVAQIVK(1)R	2	3.2764	1
60	38	1	1	E9IAT1	74	K	Aspartate aminotransferase (Fragment) OS=Solenopsis invicta OX=13686 GN=SINV_04714 PE=4 SV=1	SINV_04714	1	0.00309061	93.467	EYTYWNEK(1)TR	2	3.5564	1
137	50	8	1	E9IDD8	185	K	Aspartate aminotransferase (Fragment) OS=Solenopsis invicta OX=13686 GN=SINV_02306 PE=4 SV=1	SINV_02306	1	0.000716857	106	YYDPK(1)TCGLDFK	2	5.5577	1
146	4	11	1	B3VUH4	32	K	Arginine kinase OS=Solenopsis invicta OX=13686 PE=2 SV=1		0.999864	0.00047656	128.97	KYLTK(1)EIFDQLK	2	3.717	2
195	20	1	1	E9IIN7	177	K	Aminomethyltransferase (Fragment) OS=Solenopsis invicta OX=13686 GN=SINV_05762 PE=3 SV=1	SINV_05762	1	0.00226578	88.734	DDEDK(1)YFVVSNAGR	2	3.3156	1
179	6	1	1	E9JAX6	138	K	Amidohydro-rel domain-containing protein (Fragment) OS=Solenopsis invicta OX=13686 GN=SINV_15600 PE=4 SV=1	SINV_15600	1	0.0093705	58.476	VCVDECEVK(1)AIHGFGK	3	2.5373	1
186	26	1	1	E9J0Z2	262	K	Aldedh domain-containing protein (Fragment) OS=Solenopsis invicta OX=13686 GN=SINV_80706 PE=3 SV=1	SINV_80706	1	0.000469651	87.895	ILYK(1)QCAPTMK	2	2.3202	1
109	18	2	1	E9J1I6	75	K	Aldedh domain-containing protein (Fragment) OS=Solenopsis invicta OX=13686 GN=SINV_80150 PE=4 SV=1	SINV_80150	1	0.00538466	108.92	IISEK(1)HYR	2	4.0705	1
99	60	3	1	E9IZU5	205	K	Aldedh domain-containing protein (Fragment) OS=Solenopsis invicta OX=13686 GN=SINV_16082 PE=4 SV=1	SINV_16082	1	1.83717e-10	69.215	TIQEQSK(1)HIPVLGHAEGICHVYIDK	4	3.7395	2
201	16	4	1	E9IMA9	50	K	AIRC domain-containing protein (Fragment) OS=Solenopsis invicta OX=13686 GN=SINV_07244 PE=3 SV=1	SINV_07244	1	1.36749e-07	118.87	SHALEGK(1)AEISTSTTVK	2	4.8754	1
32	18	1	1	E9IFT6	85	K	ADF-H domain-containing protein (Fragment) OS=Solenopsis invicta OX=13686 GN=SINV_11686 PE=3 SV=1	SINV_11686	1	1.0056e-52	193.56	YGLFDFEYTHQCQGTSEASK(1)K	3	2.7545	1
155	30	2	1	E9I9P3	333	K	Adenylosuccinate synthetase (Fragment) OS=Solenopsis invicta OX=13686 GN=SINV_00191 PE=3 SV=1	SINV_00191	1	0.00490326	98.009	GHEFGVTTK(1)R	2	4.0622	1
160	6	2	1	E9IBV6	418	K	Adenosylhomocysteinase (Fragment) OS=Solenopsis invicta OX=13686 GN=SINV_11592 PE=3 SV=1	SINV_11592	1	0.00334352	51.569	YLDIPVEGPYK(1)PDHYR	2	0.69455	2
38	68	1	1	E9IM51	73	K	Acyl carrier protein (Fragment) OS=Solenopsis invicta OX=13686 GN=SINV_01771 PE=3 SV=1	SINV_01771	1	0.0219292	43.734	SIK(1)DIEER	2	4.9919	1
67	62	15	1	E9J7N3	333	K	Aconitate hydratase, mitochondrial (Fragment) OS=Solenopsis invicta OX=13686 GN=SINV_06506 PE=3 SV=1	SINV_06506	1	4.67373e-08	78.673	SEIAGAADQHK(1)ESLLTADSNAK	3	4.5094	1
180	22	3	1	E9J576	137	K	Aamy domain-containing protein (Fragment) OS=Solenopsis invicta OX=13686 GN=SINV_12923 PE=4 SV=1	SINV_12923	1	0.00103316	106.11	LIIK(1)SHNNELLER	2	3.5939	2
96	12	7	1	E9I9M1	728	K	AAA domain-containing protein (Fragment) OS=Solenopsis invicta OX=13686 GN=SINV_06415 PE=3 SV=1	SINV_06415	1	4.02888e-08	144.09	NK(1)AAEAQPSEAASGDK	2	2.5184	1
149	8	1	1	E9IFP4	501	K	AAA domain-containing protein (Fragment) OS=Solenopsis invicta OX=13686 GN=SINV_05400 PE=4 SV=1	SINV_05400	1	0.00437386	59.645	QK(1)VQWQSEQEK	2	4.7013	1
156	34	1	1	E9IEV2	44	K	AAA domain-containing protein (Fragment) OS=Solenopsis invicta OX=13686 GN=SINV_01171 PE=3 SV=1	SINV_01171	1	0.0311365	44.598	TYGQGQYTK(1)SIK	2	4.8108	1
131	24	1	1	E9J833	236	K	AA_TRNA_LIGASE_II_ALA domain-containing protein (Fragment) OS=Solenopsis invicta OX=13686 GN=SINV_01057 PE=3 SV=1	SINV_01057	1	0.00055412	88.24	K(1)HIDCGLGLER	2	5.0898	1
192	22	1	1	E9IKN3	668	K	AA_TRNA_LIGASE_II domain-containing protein (Fragment) OS=Solenopsis invicta OX=13686 GN=SINV_16250 PE=3 SV=1	SINV_16250	1	0.0039454	77.157	FNLSYVNEAGEK(1)TR	2	5.7031	1
105	10	1	1	E9IDH9	100	K	AA_TRNA_LIGASE_II domain-containing protein (Fragment) OS=Solenopsis invicta OX=13686 GN=SINV_04645 PE=4 SV=1	SINV_04645	1	1.04927e-06	85.742	IMADK(1)YALEDNNTELSGR	2	3.1584	1
124	22	4	1	E9IT38	375	K	AA_TRNA_LIGASE_II domain-containing protein (Fragment) OS=Solenopsis invicta OX=13686 GN=SINV_03374 PE=4 SV=1	SINV_03374	1	0.000523632	97.084	IVNIVSGALNHAASK(1)K	2	3.549	1
159	94	1	1	E9IKU2	66	K	60S ribosomal protein L36 (Fragment) OS=Solenopsis invicta OX=13686 GN=SINV_15362 PE=3 SV=1	SINV_15362	1	8.75062e-07	104.39	EVTGHAPYEK(1)R	2	3.5718	1
79	110	1	1	E9IQB6	103	K	60S ribosomal protein L13 (Fragment) OS=Solenopsis invicta OX=13686 GN=SINV_12230 PE=3 SV=1	SINV_12230	1	0.000244321	67.548	NK(1)SIESLQTNAQR	2	3.0711	1
25	106	1	1	D3KCZ9	159	K	40S ribosomal protein S7 OS=Solenopsis invicta OX=13686 PE=2 SV=1		1	0.00831121	83.775	VHLDK(1)NEQTNIEHK	3	3.1727	1
200	28	3	1	E9JB54	291	K	3-hydroxy-3-methylglutaryl coenzyme A synthase (Fragment) OS=Solenopsis invicta OX=13686 GN=SINV_05768 PE=3 SV=1	SINV_05768	1	1.06593e-06	153.52	FHASK(1)LEDTYFSQDIEK	3	1.5444	1
